# Supplementary material for: Unanticipated Large-Scale Deletion in Fusarium graminearum Genome Using CRISPR/Cas9 and Its Impact on Growth and Virulence
Source: J Fungi (Basel). 2023 Jun 14;9(6):673. doi: 10.3390/jof9060673 (PMC10303880; doi:10.3390/jof9060673)
Supplement: Supplementary file 1 [file jof-09-00673-s001.zip › Supplementary File S1_pEGC-sGR1.gbk]

LOCUS       pEGC-sGR1     17318 bp    DNA     circular UNA 
FEATURES             Location/Qualifiers
     Vector          join(2777..2810,9108..17318,1..6)
                     /origin="pFGL821 (8,251bp circular)Target vector: plasmid
                     opened by EcoRI cut at 6^7Orientation: originalPlus
                     strand 5':   no changePlus strand 3':   no changeMinus
                     strand 5':  no changeMinus strand 3':  TTAA added"
     Vector          join(9108..17318,<2772..2810,1..>6)
                     /origin="pFGL821_Fusarium pEF expression cassette
                     (9,165bp circular)Target vector: plasmid opened by XbaI
                     cut at 954^955Orientation: originalPlus strand 5':   no
                     changePlus strand 3':   no changeMinus strand 5':  no
                     changeMinus strand 3':  no change"
     Vector          join(8151..17318,<2772..3999,1..>6)
                     /origin="pFGL821_pEF expression cassette_GPDA expression
                     casette (pEG) (11,322bp circular)Target vector: from PacI
                     cut at 2154^2155 to SgsI cut at 2143^2144,
                     11,311bpOrientation: originalPlus strand 5':   no
                     changePlus strand 3':   no changeMinus strand 5':  no
                     changeMinus strand 3':  no change"
     Vector          join(2772..17318,1..6)
                     /origin="pEG-Cas9 (15,462bp circular)Target vector: from
                     EcoRI cut at 915^916 to EcoRI cut at 6^7,
                     14,553bpOrientation: originalPlus strand 5':   no
                     changePlus strand 3':   no changeMinus strand 5':  no
                     changeMinus strand 3':  no change"
     terminator      complement(12..246)
                     /label="tTrpC"
     misc_feature    complement(247..258)
                     /feature_type="Misc."
                     /label="Linker 7"
     CDS             complement(259..326)
                     /label="HDV ribozyme"
     misc_feature    complement(259..469)
                     /label="HDV ribozyme sgRNA"
     misc_structure  complement(327..406)
                     /label="gRNA scaffold"
     misc_structure  complement(407..426)
                     /label="C99rev target"
     misc_structure  complement(427..463)
                     /label="Hammerhead sequence"
     misc_signal     complement(464..469)
                     /label="5' ribozyme head extension"
     misc_feature    complement(470..481)
                     /feature_type="Misc."
                     /label="Linker 6"
     CDS             complement(482..549)
                     /label="HDV ribozyme"
     misc_feature    complement(482..692)
                     /label="HDV ribozyme sgRNA"
     misc_structure  complement(550..629)
                     /label="gRNA scaffold"
     misc_structure  complement(630..649)
                     /label="B97rev target"
     misc_structure  complement(650..686)
                     /label="Hammerhead sequence"
     misc_signal     complement(687..692)
                     /label="5' ribozyme head extension"
     misc_feature    complement(693..704)
                     /feature_type="Misc."
                     /label="Linker 5"
     CDS             complement(705..772)
                     /label="HDV ribozyme"
     misc_feature    complement(705..915)
                     /label="HDV ribozyme sgRNA"
     misc_structure  complement(773..852)
                     /label="gRNA scaffold"
     misc_structure  complement(853..872)
                     /label="A100rev target"
     misc_structure  complement(873..909)
                     /label="Hammerhead sequence"
     misc_signal     complement(910..915)
                     /label="5' ribozyme head extension"
     misc_feature    complement(916..927)
                     /feature_type="Misc."
                     /label="Linker 4"
     CDS             complement(928..995)
                     /label="HDV ribozyme"
     misc_feature    complement(928..1138)
                     /label="HDV ribozyme sgRNA"
     misc_structure  complement(996..1075)
                     /label="gRNA scaffold"
     misc_structure  complement(1076..1095)
                     /label="297F target"
     misc_structure  complement(1096..1132)
                     /label="Hammerhead sequence"
     misc_signal     complement(1133..1138)
                     /label="5' ribozyme head extension"
     misc_feature    complement(1139..1150)
                     /feature_type="Misc."
                     /label="Linker 3"
     CDS             complement(1151..1218)
                     /label="HDV ribozyme"
     misc_feature    complement(1151..1361)
                     /label="HDV ribozyme sgRNA"
     misc_structure  complement(1219..1298)
                     /label="gRNA scaffold"
     misc_structure  complement(1299..1318)
                     /label="279F target"
     misc_structure  complement(1319..1355)
                     /label="Hammerhead sequence"
     misc_signal     complement(1356..1361)
                     /label="5' ribozyme head extension"
     misc_feature    complement(1362..1373)
                     /feature_type="Misc."
                     /label="Linker 2"
     gene            complement(1374..2096)
                     /label="eGFP"
     misc_feature    complement(2097..2108)
                     /feature_type="Misc."
                     /label="Linker 1"
     promoter        complement(2109..2770)
                     /label="An pTEF1"
     misc_feature    complement(join(2799..2814,9112))
                     /label="pBluescriptSK_primer"
     promoter        2811..3999
                     /label="GPDA"
     gene            4000..8150
                     /origin="20-9-18 Cas9 (4,156bp linear)Fragment: from SgsI
                     cut at 2^3 to PacI cut at 4153^4154, 4,151bpOrientation:
                     originalPlus strand 5':   no changePlus strand 3':   no
                     changeMinus strand 5':  no changeMinus strand 3':  no
                     change"
                     /label="Fusarium Cas9"
     terminator      8152..9112
                     /label="Ttri4"
     Marker          9491..10486
                     /label="hygroB"
     RB              10763..10787
     gene            complement(15823..16617)
                     /label="KanR1"
     LB              17042..17067
ORIGIN
        1 CTCGAGAATT Cgagccaaga gcggattcct cagtctcgta ggtctcttga cgaccgttga
       61 tctgcttgat ctcgtctccc gaaaatgaaa atagactctg ctaagctatt cttctgcttc
      121 gccggagcct gaagggcgta ctagggttgc gaggtccaat gcattaatgc attgcagatg
      181 agctgtatct ggaagaggta aacccgaaac gcgttttatt cttgttgaca tggagctatt
      241 aaatcAAGGC CTTCATCAGT CCCATTCGCC ATGCCGAAGC ATGTTGCCCA GCCGGCGCCA
      301 GCGAGGAGGC TGGGACCATG CCGGCCAAAA GCACCGACTC GGTGCCACTT TTTCAAGTTG
      361 ATAACGGACT AGCCTTATTT TAACTTGCTA TTTCTAGCTC TAAAACATGG ACCATCCGCG
      421 ACGCCAGACG AGCTTACTCG TTTCGTCCTC ACGGACTCAT CAGTGGCGTG TTAACCGTAT
      481 CGTCCCATTC GCCATGCCGA AGCATGTTGC CCAGCCGGCG CCAGCGAGGA GGCTGGGACC
      541 ATGCCGGCCA AAAGCACCGA CTCGGTGCCA CTTTTTCAAG TTGATAACGG ACTAGCCTTA
      601 TTTTAACTTG CTATTTCTAG CTCTAAAACC AGTGGACCAT CGAGAGCATG ACGAGCTTAC
      661 TCGTTTCGTC CTCACGGACT CATCAGATGC TCCTGCAGCA CTGTGTCCCA TTCGCCATGC
      721 CGAAGCATGT TGCCCAGCCG GCGCCAGCGA GGAGGCTGGG ACCATGCCGG CCAAAAGCAC
      781 CGACTCGGTG CCACTTTTTC AAGTTGATAA CGGACTAGCC TTATTTTAAC TTGCTATTTC
      841 TAGCTCTAAA ACATGTGGAC CATCGAGTCT ATGACGAGCT TACTCGTTTC GTCCTCACGG
      901 ACTCATCAGa tagacCCATG GCCTCACGTC CCATTCGCCA TGCCGAAGCA TGTTGCCCAG
      961 CCGGCGCCAG CGAGGAGGCT GGGACCATGC CGGCCAAAAG CACCGACTCG GTGCCACTTT
     1021 TTCAAGTTGA TAACGGACTA GCCTTATTTT AACTTGCTAT TTCTAGCTCT AAAACAACTG
     1081 GCCGCTCCAG CCAGAGACGA GCTTACTCGT TTCGTCCTCA CGGACTCATC AGTCTGGCGG
     1141 GCCCATTAGC GTCCCATTCG CCATGCCGAA GCATGTTGCC CAGCCGGCGC CAGCGAGGAG
     1201 GCTGGGACCA TGCCGGCCAA AAGCACCGAC TCGGTGCCAC TTTTTCAAGT TGATAACGGA
     1261 CTAGCCTTAT TTTAACTTGC TATTTCTAGC TCTAAAACGA GGTGACGGTG TAGTCGCCGA
     1321 CGAGCTTACT CGTTTCGTCC TCACGGACTC ATCAGGGCGA CCCTAGGTTG CTATTATTAC
     1381 TTGTACAGCT CGTCCATGCC GAGAGTGATC CCGGCGGCGG TCACGAACTC CAGCAGGACC
     1441 ATGTGATCGC GCTTCTCGTT GGGGTCTTTG CTCAGGGCGG ACTGGGTGCT CAGGTAGTGG
     1501 TTGTCGGGCA GCAGCACGGG GCCGTCGCCG ATGGGGGTGT TCTGCTGGTA GTGGTCGGCG
     1561 AGCTGCACGC TGCCGTCCTC GATGTTGTGG CGGATCTTGA AGTTCACCTT GATGCCGTTC
     1621 TTCTGCTTGT CGGCCATGAT ATAGACGTTG TGGCTGTTGT AGTTGTACTC CAGCTTGTGC
     1681 CCCAGGATGT TGCCGTCCTC CTTGAAGTCG ATGCCCTTCA GCTCGATGCG GTTCACCAGG
     1741 GTGTCGCCCT CGAACTTCAC CTCGGCGCGG GTCTTGTAGT TGCCGTCGTC CTTGAAGAAG
     1801 ATGGTGCGCT CCTGGACGTA GCCTTCGGGC ATGGCGGACT TGAAGAAGTC GTGCTGCTTC
     1861 ATGTGGTCGG GGTAGCGGCT GAAGCACTGC ACGCCGTAGG TCAGGGTGGT CACGAGGGTG
     1921 GGCCAGGGCA CGGGCAGCTT GCCGGTGGTG CAGATGAACT TCAGGGTCAG CTTGCCGTAG
     1981 GTGGCATCGC CCTCGCCCTC GCCGGACACG CTGAACTTGT GGCCGTTTAC GTCGCCGTCC
     2041 AGCTCGACCA GGATGGGCAC CACCCCGGTG AACAGCTCCT CGCCCTTGCT CACCATCACG
     2101 TGGATCGCGG TGAAGGTTGT GTTATGTTTT GTGGAATATA AAAGGGAGAA GTGCTCAGAT
     2161 ACTACGGCTA GTAATGCGTA GAGGTGCTGA GCAGAGAAGT TAGCAGGAGA TGGATGAAAG
     2221 AAGGATGGAG GAGAGAAGCG AGGGAAGGGA AGATATACGT ACTGAAGCGG ACAAGGAGAG
     2281 GAAGGGAAAG AAAATTTTGT GGGAGGGGGA GGGGAAATCC TTTTATGGAG GGGCAAGCGA
     2341 GGACGACGAC TAAGCGGGCG GGCTCAAACC CTTGGCTGGT AGATATCTGT CATTGGATAT
     2401 GGAGGGGTAA CCCGCCCCAC TCCCGATGCA AATTCTTCTC CTAGACTCCC ACCTTGGGCG
     2461 TCGAGCCTTT ACAACACCTT CCGGAACGGC AGCCCAGCGC GACTCTTTCC TTGGTTCTGC
     2521 TCCACCCCAT CTCGTTTTCA TGGCTTAGGG GCAGAAATTT TTTTTTGTTT AGCTTTTCTT
     2581 TACTTGCTAT CGCCTCTACG GTGGATTCTC GGATCGAAAA AGCTGGGCAT CAACGCGTTG
     2641 ATGGTCGCAT GGCGGCTTTT ATCACTCTGT ACTTTGCAGC GGACAACCCC GCGGCTGTAC
     2701 GAGTTTGCCG CCTTTTAATT TGTCTGCGAC CAGCCTGCGA TGGAGCGAGC GAGTGGCGTT
     2761 GCTTGATCCA GAATTCAATT CGAGCTCGGT ACCCGGGGGA TCCACTAGTT CTAGaGCCCC
     2821 TACAACGACC ATCAAAGTCG TATAGCTACC AGTGAGGAAG TGGACTCAAA TCGACTTCAG
     2881 CAACATCTCC TGGATAAACT TTAAGCCTAA ACTATACAGA ATAAGATGGT GGAGAGCTTA
     2941 TACCGAGCTC CCAAATCTGT CCAGATCATG GTTGACCGGT GCCTGGATCT TCCTATAGAA
     3001 TCATCCTTAT TCGTTGACCT AGCTGATTCT GGAGTGACCC AGAGGGTCAT GACTTGAGCC
     3061 TAAAATCCGC CGCCTCCACC ATTTGTAGAA AAATGTGACG AACTCGTGAG CTCTGTACAG
     3121 TGACCGGTGA CTCTTTCTGG CATGCGGAGA GACGGACGGA CGCAGAGAGA AGGGCTGAGT
     3181 AATAAGCGCC ACTGCGCCAG ACAGCTCTGG CGGCTCTGAG GTGCAGTGGA TGATTATTAA
     3241 TCCGGGACCG GCCGCCCCTC CGCCCCGAAG TGGAAAGGCT GGTGTGCCCC TCGTTGACCA
     3301 AGAATCTATT GCATCATCGG AGAATATGGA GCTTCATCGA ATCACCGGCA GTAAGCGAAG
     3361 GAGAATGTGA AGCCAGGGGT GTATAGCCGT CGGCGAAATA GCATGCCATT AACCTAGGTA
     3421 CAGAAGTCCA ATTGCTTCCG ATCTGGTAAA AGATTCACGA GATAGTACCT TCTCCGAAGT
     3481 AGGTAGAGCG AGTACCCGGC GCGTAAGCTC CCTAATTGGC CCATCCGGCA TCTGTAGGGC
     3541 GTCCAAATAT CGTGCCTCTC CTGCTTTGCC CGGTGTATGA AACCGGAAAG GCCGCTCAGG
     3601 AGCTGGCCAG CGGCGCAGAC CGGGAACACA AGCTGGCAGT CGACCCATCC GGTGCTCTGC
     3661 ACTCGACCTG CTGAGGTCCC TCAGTCCCTG GTAGGCAGCT TTGCCCCGTC TGTCCGCCCG
     3721 GTGTGTCGGC GGGGTTGACA AGGTCGTTGC GTCAGTCCAA CATTTGTTGC CATATTTTCC
     3781 TGCTCTCCCC ACCAGCTGCT CTTTTCTTTT CTCTTTCTTT TCCCATCTTC AGTATATTCA
     3841 TCTTCCCATC CAAGAACCTT TATTTCCCCT AAGTAAGTAC TTTGCTACAT CCATACTCCA
     3901 TCCTTCCCAT CCCTTATTCC TTTGAACCTT TCAGTTCGAG CTTTCCCACT TCATCGCAGC
     3961 TTGACTAACA GCTACCCCGC TTGAGCAGAC ATCACAtggC GCGccATGGA TAAGAAGTAC
     4021 AGCATTGGAT TGGATATTGG AACAAACAGC GTTGGTTGGG CAGTTATTAC CGACGAGTAT
     4081 AAGGTCCCCT CTAAGAAGTT CAAGGTCCTT GGAAACACTG ATCGTCACTC TATCAAGAAG
     4141 AACCTCATCG GTGCTCTCCT TTTCGACAGC GGCGAGACTG CTGAGGCTAC ACGTCTCAAG
     4201 CGTACTGCTC GCCGACGTTA CACACGTCGA AAGAACCGCA TCTGCTACCT TCAGGAGATT
     4261 TTCTCTAACG AGATGGCTAA GGTCGATGAT TCTTTCTTCC ATCGACTTGA GGAGAGCTTC
     4321 CTCGTTGAGG AGGATAAGAA GCACGAGCGT CATCCTATCT TCGGCAACAT CGTCGATGAG
     4381 GTTGCTTACC ACGAGAAGTA CCCCACAATC TACCATCTTC GTAAGAAGCT CGTCGATAGC
     4441 ACCGATAAGG CCGACCTCCG CCTTATCTAC CTCGCTCTTG CCCACATGAT CAAGTTCCGA
     4501 GGTCATTTCC TTATCGAGGG CGATCTCAAC CCAGACAACT CTGATGTCGA TAAGCTCTTC
     4561 ATCCAGCTCG TTCAGACTTA CAACCAGCTC TTCGAGGAGA ACCCTATCAA CGCTTCTGGT
     4621 GTTGACGCTA AGGCCATCCT TAGCGCCCGA CTCTCTAAGT CTCGCCGCCT TGAGAACCTT
     4681 ATCGCTCAGC TTCCAGGCGA GAAGAAGAAC GGTCTTTTCG GCAACCTCAT CGCCCTCTCT
     4741 CTTGGACTCA CTCCTAACTT CAAGAGCAAC TTCGATCTCG CTGAGGACGC CAAGCTCCAG
     4801 CTCTCTAAGG ACACATACGA CGATGACCTT GATAACCTCC TTGCTCAGAT CGGCGATCAG
     4861 TACGCCGACC TTTTCCTCGC TGCCAAGAAC CTTTCTGACG CTATCCTCCT TAGCGACATC
     4921 CTCCGAGTCA ACACCGAGAT CACTAAGGCT CCTCTCTCTG CCAGCATGAT CAAGCGCTAC
     4981 GACGAGCACC ATCAGGATCT TACCCTCCTT AAGGCCCTTG TTCGACAGCA GCTCCCCGAG
     5041 AAGTACAAGG AGATTTTCTT CGATCAGTCT AAGAACGGAT ACGCTGGTTA CATCGACGGT
     5101 GGCGCCAGCC AGGAGGAGTT CTACAAGTTC ATCAAGCCAA TCCTTGAGAA GATGGACGGC
     5161 ACCGAGGAGC TTCTTGTCAA GCTCAACCGC GAGGACCTCC TTCGAAAGCA GCGTACTTTC
     5221 GATAACGGAT CTATCCCCCA CCAGATCCAT CTCGGCGAGC TTCACGCTAT CCTTCGACGT
     5281 CAGGAGGACT TCTACCCATT CCTCAAGGAT AACCGCGAGA AGATCGAGAA GATCCTTACC
     5341 TTCCGAATCC CTTACTACGT TGGTCCCCTC GCTCGTGGCA ACTCTCGCTT CGCCTGGATG
     5401 ACTCGCAAGA GCGAGGAGAC TATCACACCT TGGAACTTCG AGGAGGTCGT TGATAAGGGC
     5461 GCTTCTGCCC AGAGCTTCAT CGAGCGAATG ACTAACTTCG ACAAGAACCT TCCAAACGAG
     5521 AAGGTCCTCC CTAAGCATAG CCTCCTTTAC GAGTACTTCA CCGTTTACAA CGAGCTTACT
     5581 AAGGTCAAGT ACGTTACAGA GGGCATGCGA AAGCCCGCTT TCCTTTCTGG AGAGCAGAAG
     5641 AAGGCCATCG TCGATCTCCT TTTCAAGACC AACCGTAAGG TCACTGTTAA GCAGCTCAAG
     5701 GAGGACTACT TCAAGAAGAT CGAGTGCTTC GATTCTGTCG AGATCAGCGG TGTTGAGGAC
     5761 CGCTTCAACG CCAGCCTTGG CACCTACCAC GATCTCCTTA AGATCATCAA GGATAAGGAC
     5821 TTCCTTGACA ACGAGGAGAA CGAGGACATC CTTGAGGACA TCGTCCTTAC CCTCACTCTT
     5881 TTCGAGGATC GTGAGATGAT CGAGGAGCGC CTTAAGACAT ACGCTCATCT CTTCGATGAC
     5941 AAGGTTATGA AGCAGCTCAA GCGCCGACGT TACACCGGAT GGGGTCGCCT TTCTCGAAAG
     6001 CTCATCAACG GCATCCGTGA CAAGCAGTCT GGAAAGACAA TCCTCGACTT CCTTAAGAGC
     6061 GATGGTTTCG CCAACCGCAA CTTCATGCAG CTTATCCACG ATGACAGCCT CACCTTCAAG
     6121 GAGGACATCC AGAAGGCTCA GGTTTCTGGC CAGGGAGACA GCCTTCACGA GCATATCGCT
     6181 AACCTCGCCG GTTCTCCCGC CATCAAGAAG GGCATCCTTC AGACCGTCAA GGTCGTTGAT
     6241 GAGCTTGTCA AGGTTATGGG ACGACATAAG CCAGAGAACA TCGTTATCGA GATGGCTCGT
     6301 GAGAACCAGA CCACTCAGAA GGGTCAGAAG AACAGCCGCG AGCGAATGAA GCGAATCGAG
     6361 GAGGGAATCA AGGAGCTTGG TTCTCAGATC CTCAAGGAGC ACCCCGTCGA GAACACACAG
     6421 CTTCAGAACG AGAAGCTCTA CCTTTACTAC CTCCAGAACG GCCGCGATAT GTACGTTGAC
     6481 CAGGAGCTTG ACATCAACCG ACTCAGCGAT TACGACGTCG ATCATATCGT TCCACAGTCT
     6541 TTCCTTAAGG ATGACAGCAT CGACAACAAG GTCCTCACCC GATCTGACAA GAACCGTGGA
     6601 AAGTCTGATA ACGTTCCTAG CGAGGAGGTC GTTAAGAAGA TGAAGAACTA CTGGCGCCAG
     6661 CTCCTTAACG CTAAGCTCAT CACCCAGCGT AAGTTCGATA ACCTCACTAA GGCTGAGCGC
     6721 GGAGGCCTCA GCGAGCTTGA CAAGGCCGGT TTCATCAAGC GACAGCTTGT CGAGACTCGT
     6781 CAGATCACTA AGCACGTTGC CCAGATCCTC GATTCTCGTA TGAACACTAA GTACGATGAG
     6841 AACGACAAGC TCATCCGCGA GGTCAAGGTT ATCACACTTA AGTCTAAGCT CGTCAGCGAC
     6901 TTCCGAAAGG ATTTCCAGTT CTACAAGGTT CGTGAGATCA ACAACTACCA CCATGCTCAT
     6961 GACGCCTACC TCAACGCTGT CGTTGGCACC GCCCTTATCA AGAAGTACCC CAAGCTGGAG
     7021 TCTGAGTTCG TCTACGGCGA CTACAAGGTC TACGATGTTC GAAAGATGAT CGCCAAGAGC
     7081 GAGCAGGAGA TCGGCAAGGC TACTGCCAAG TACTTCTTCT ACTCTAACAT CATGAACTTC
     7141 TTCAAGACAG AGATCACCCT TGCTAACGGC GAGATCCGTA AGCGCCCACT CATCGAGACA
     7201 AACGGCGAGA CTGGAGAGAT CGTCTGGGAC AAGGGACGCG ATTTCGCCAC TGTCCGAAAG
     7261 GTTCTCAGCA TGCCTCAGGT CAACATCGTT AAGAAGACTG AGGTTCAGAC AGGCGGATTC
     7321 TCTAAGGAGA GCATCCTTCC CAAGCGTAAC TCTGATAAGC TCATCGCTCG CAAGAAGGAC
     7381 TGGGACCCTA AGAAGTACGG TGGCTTCGAC TCTCCAACTG TCGCTTACAG CGTTCTTGTC
     7441 GTTGCCAAGG TCGAGAAGGG AAAGTCTAAG AAGCTCAAGA GCGTTAAGGA GCTTCTTGGT
     7501 ATCACAATCA TGGAGCGCTC TAGCTTCGAG AAGAACCCCA TCGACTTCCT TGAGGCCAAG
     7561 GGTTACAAGG AGGTCAAGAA GGACCTTATC ATCAAGCTCC CAAAGTACTC TCTCTTCGAG
     7621 CTTGAGAACG GCCGAAAGCG TATGCTCGCT TCTGCTGGTG AGCTTCAGAA GGGAAACGAG
     7681 CTTGCTCTTC CTTCTAAGTA CGTCAACTTC CTCTACCTTG CCTCTCACTA CGAGAAGCTC
     7741 AAGGGCAGCC CCGAGGATAA CGAGCAGAAG CAGCTTTTCG TTGAGCAGCA CAAGCATTAC
     7801 CTCGACGAGA TCATCGAGCA GATCAGCGAG TTCAGCAAGC GAGTCATCCT TGCTGACGCC
     7861 AACCTTGATA AGGTTCTCTC TGCTTACAAC AAGCACCGCG ATAAGCCAAT CCGAGAGCAG
     7921 GCCGAGAACA TCATCCATCT CTTCACACTT ACCAACCTCG GTGCTCCTGC TGCTTTCAAG
     7981 TACTTCGACA CAACCATCGA TCGCAAGCGA TACACTTCTA CAAAGGAGGT CCTTGACGCC
     8041 ACCCTCATCC ATCAGAGCAT CACAGGCCTC TACGAGACTC GTATCGATCT CTCTCAACTC
     8101 GGTGGCGACT CACGTGCTGA CCCAAAGAAG AAGCGAAAGG TTTAGTTAAT TAAGGCGCAT
     8161 CTGACAAACT GTCTCAATAT CTTACTGGAT AACTCACTGT ATCGGCATCG AATCCTGTTC
     8221 CTTTTGTTCA GTCCATTTTT GGTATGCAAG GATGGAAGGT CATAGTAGCG ACATCTGAAC
     8281 GTAAAATAAA TTGTACCCTA TTTAGACGCT CGTCAATTTA AACACTATTC ATCTCAGGCA
     8341 ATGTATTGTG GGACGAATAA CAGACCGTAC ACTTGTGACC ATTCTATCAA ACTAACTCCT
     8401 TGTGGAAGTC TTCTCTGCAT TACTAATAAT ATGTCTTTAC TTAGAATAAG CTTAAGTATT
     8461 ATTTACATAC ATCAACTGCT TTGGACATGT AGGTTACTTG TGAAGGCCAC TCATGTTAGC
     8521 TTTAAGGGCA CAATCAATTG TGTTTGATAC ATGTAAACCA TTAACCTCAC AGTTGAACAT
     8581 CGCGATTGTC CATCAAGACG GACTGGGCTT CATCTTGTAG TTTAGCATAT AGAAAGTCAA
     8641 CTGCAAGTTT CTGTTGACTA TGTGTCTTCA CCAAATTAGT ATCTATACTC TTTTCTGAAC
     8701 CTAGAAAACT GTTCACCTGG GACTTCCTCA CTCTTATTTT TGTGTTGTTG AGAACTGATA
     8761 CTACGAGCGC TGATACATAT AACGAAGCTC ATTGCATGTA AAAATGGCCT GGTGGAAACT
     8821 AGAGGCAGTT GTAATTATAG AAGTTCGGCT CTGGCCTGTC CAAGATCTAA TATCAAGCCA
     8881 CATAAGTCAT AGTTTGGGAA GTAAAAAATT GAATTGTAAA TAGGTAAATT CTAATCAAAT
     8941 TTCCAAATAC ATTTATATTC AAACTACATT TACCCATCCA GTTCTAGCTC ATATGTAATG
     9001 TCTTCCTGTC CTTGGAGTAC CACCGAACTC AAAGTCCACC CCAAAGTGTT GCCTTGACAA
     9061 TATCGCTCCT CGAGAAACCT ATGTACCATT CAGAATAAAC AGCAAAtCTA GAGTCGAGTA
     9121 TATTGAAGGA GCACTTTTTG GGCTTGGCTG GAGCTAGTGG AGGTCAACAA TGAATGCCTA
     9181 TTTTGGTTTA GTCGTCCAGG CGGTGAGCAC AAAATTTGTG TCGTTTGACA AGATGGTTCA
     9241 TTTAGGCAAC TGGTCAGATC AGCCCCACTT GTAGCAGTAG CGGCGGCGCT CGAAGTGTGA
     9301 CTCTTATTAG CAGACAGGAA CGAGGACATT ATTATCATCT GCTGCTTGGT GCACGATAAC
     9361 TTGGTGCGTT TGTCAAGCAA GGTAAGTGGA CGACCCGGTC ATACCTTCTT AAGTTCGCCC
     9421 TTCCTCCCTT TATTTCAGAT TCAATCTGAC TTACCTATTC TACCCAAGCA TCCAAATGAA
     9481 AAAGCCTGAA CTCACCGCGA CGTCTGTCGA GAAGTTTCTG ATCGAAAAGT TCGACAGCGT
     9541 CTCCGACCTG ATGCAGCTCT CGGAGGGCGA AGAATCTCGT GCTTTCAGCT TCGATGTAGG
     9601 AGGGCGTGGA TATGTCCTGC GGGTAAATAG CTGCGCCGAT GGTTTCTACA AAGATCGTTA
     9661 TGTTTATCGG CACTTTGCAT CGGCCGCGCT CCCGATTCCG GAAGTGCTTG ACATTGGGGA
     9721 GTTTAGCGAG AGCCTGACCT ATTGCATCTC CCGCCGTTCA CAGGGTGTCA CGTTGCAAGA
     9781 CCTGCCTGAA ACCGAACTGC CCGCTGTTCT ACAACCGGTC GCGGAGGCTA TGGATGCGAT
     9841 CGCTGCGGCC GATCTTAGCC AGACGAGCGG GTTCGGCCCA TTCGGACCGC AAGGAATCGG
     9901 TCAATACACT ACATGGCGTG ATTTCATATG CGCGATTGCT GATCCCCATG TGTATCACTG
     9961 GCAAACTGTG ATGGACGACA CCGTCAGTGC GTCCGTCGCG CAGGCTCTCG ATGAGCTGAT
    10021 GCTTTGGGCC GAGGACTGCC CCGAAGTCCG GCACCTCGTG CACGCGGATT TCGGCTCCAA
    10081 CAATGTCCTG ACGGACAATG GCCGCATAAC AGCGGTCATT GACTGGAGCG AGGCGATGTT
    10141 CGGGGATTCC CAATACGAGG TCGCCAACAT CTTCTTCTGG AGGCCGTGGT TGGCTTGTAT
    10201 GGAGCAGCAG ACGCGCTACT TCGAGCGGAG GCATCCGGAG CTTGCAGGAT CGCCACGACT
    10261 CCGGGCGTAT ATGCTCCGCA TTGGTCTTGA CCAACTCTAT CAGAGCTTGG TTGACGGCAA
    10321 TTTCGATGAT GCAGCTTGGG CGCAGGGTCG ATGCGACGCA ATCGTCCGAT CCGGAGCCGG
    10381 GACTGTCGGG CGTACACAAA TCGCCCGCAG AAGCGCGGCC GTCTGGACCG ATGGCTGTGT
    10441 AGAAGTACTC GCCGATAGTG GAAACCGACG CCCCAGCACT CGTCCGAGGG CAAAGAAATA
    10501 GAGTAGATGC CGACCGGAAC CAGTCGACCT GCAGAAGCTT GGCACTGGCC GTCGTTTTAC
    10561 AACGTCGTGA CTGGGAAAAC CCTGGCGTTA CCCAACTTAA TCGCCTTGCA GCACATCCCC
    10621 CTTTCGCCAG CTGGCGTAAT AGCGAAGAGG CCCGCACCGA TCGCCCTTCC CAACAGTTGC
    10681 GCAGCCTGAA TGGCGAATGC TAGAGCAGCT TGAGCTTGGA TCAGATTGTC GTTTCCCGCC
    10741 TTCAGTTTAA ACTATCAGTG TTTGACAGGA TATATTGGCG GGTAAACCTA AGAGAAAAGA
    10801 GCGTTTATTA GAATAATCGG ATATTTAAAA GGGCGTGAAA AGGTTTATCC GTTGGTCCAT
    10861 TTGTATGTCC ATGCCAACCA CAGGGTTCCC CTCGGGATCA AAGTACTTTG ATCCAACCCC
    10921 TCCGCTGCTA TAGTGCAGTC GGCTTCTGAC GTTCAGTGCA GCCGTCTTCT GAAAACGACA
    10981 TGTCGCACAA GTCCTAAGTT ACGCGACAGG CTGCCGCCCT GCCCTTTTCC TGGCGTTTTC
    11041 TTGTCGCGTG TTTTAGTCGC ATAAAGTAGA ATACTTGCGA CTAGAACCGG AGACATTACG
    11101 CCATGAACAA GAGCGCCGCC GCTGGCCTGC TGGGCTATGC CCGCGTCAGC ACCGACGACC
    11161 AGGACTTGAC CAACCAACGG GCCGAACTGC ACGCGGCCGG CTGCACCAAG CTGTTTTCCG
    11221 AGAAGATCAC CGGCACCAGG CGCGACCGCC CGGAGCTGGC CAGGATGCTT GACCACCTAC
    11281 GCCCTGGCGA CGTTGTGACA GTGACCAGGC TAGACCGCCT GGCCCGCAGC ACCCGCGACC
    11341 TACTGGACAT TGCCGAGCGC ATCCAGGAGG CCGGCGCGGG CCTGCGTAGC CTGGCAGAGC
    11401 CGTGGGCCGA CACCACCACG CCGGCCGGCC GCATGGTGTT GACCGTGTTC GCCGGCATTG
    11461 CCGAGTTCGA GCGTTCCCTA ATCATCGACC GCACCCGGAG CGGGCGCGAG GCCGCCAAGG
    11521 CCCGAGGCGT GAAGTTTGGC CCCCGCCCTA CCCTCACCCC GGCACAGATC GCGCACGCCC
    11581 GCGAGCTGAT CGACCAGGAA GGCCGCACCG TGAAAGAGGC GGCTGCACTG CTTGGCGTGC
    11641 ATCGCTCGAC CCTGTACCGC GCACTTGAGC GCAGCGAGGA AGTGACGCCC ACCGAGGCCA
    11701 GGCGGCGCGG TGCCTTCCGT GAGGACGCAT TGACCGAGGC CGACGCCCTG GCGGCCGCCG
    11761 AGAATGAACG CCAAGAGGAA CAAGCATGAA ACCGCACCAG GACGGCCAGG ACGAACCGTT
    11821 TTTCATTACC GAAGAGATCG AGGCGGAGAT GATCGCGGCC GGGTACGTGT TCGAGCCGCC
    11881 CGCGCACGTC TCAACCGTGC GGCTGCATGA AATCCTGGCC GGTTTGTCTG ATGCCAAGCT
    11941 GGCGGCCTGG CCGGCCAGCT TGGCCGCTGA AGAAACCGAG CGCCGCCGTC TAAAAAGGTG
    12001 ATGTGTATTT GAGTAAAACA GCTTGCGTCA TGCGGTCGCT GCGTATATGA TGCGATGAGT
    12061 AAATAAACAA ATACGCAAGG GGAACGCATG AAGGTTATCG CTGTACTTAA CCAGAAAGGC
    12121 GGGTCAGGCA AGACGACCAT CGCAACCCAT CTAGCCCGCG CCCTGCAACT CGCCGGGGCC
    12181 GATGTTCTGT TAGTCGATTC CGATCCCCAG GGCAGTGCCC GCGATTGGGC GGCCGTGCGG
    12241 GAAGATCAAC CGCTAACCGT TGTCGGCATC GACCGCCCGA CGATTGACCG CGACGTGAAG
    12301 GCCATCGGCC GGCGCGACTT CGTAGTGATC GACGGAGCGC CCCAGGCGGC GGACTTGGCT
    12361 GTGTCCGCGA TCAAGGCAGC CGACTTCGTG CTGATTCCGG TGCAGCCAAG CCCTTACGAC
    12421 ATATGGGCCA CCGCCGACCT GGTGGAGCTG GTTAAGCAGC GCATTGAGGT CACGGATGGA
    12481 AGGCTACAAG CGGCCTTTGT CGTGTCGCGG GCGATCAAAG GCACGCGCAT CGGCGGTGAG
    12541 GTTGCCGAGG CGCTGGCCGG GTACGAGCTG CCCATTCTTG AGTCCCGTAT CACGCAGCGC
    12601 GTGAGCTACC CAGGCACTGC CGCCGCCGGC ACAACCGTTC TTGAATCAGA ACCCGAGGGC
    12661 GACGCTGCCC GCGAGGTCCA GGCGCTGGCC GCTGAAATTA AATCAAAACT CATTTGAGTT
    12721 AATGAGGTAA AGAGAAAATG AGCAAAAGCA CAAACACGCT AAGTGCCGGC CGTCCGAGCG
    12781 CACGCAGCAG CAAGGCTGCA ACGTTGGCCA GCCTGGCAGA CACGCCAGCC ATGAAGCGGG
    12841 TCAACTTTCA GTTGCCGGCG GAGGATCACA CCAAGCTGAA GATGTACGCG GTACGCCAAG
    12901 GCAAGACCAT TACCGAGCTG CTATCTGAAT ACATCGCGCA GCTACCAGAG TAAATGAGCA
    12961 AATGAATAAA TGAGTAGATG AATTTTAGCG GCTAAAGGAG GCGGCATGGA AAATCAAGAA
    13021 CAACCAGGCA CCGACGCCGT GGAATGCCCC ATGTGTGGAG GAACGGGCGG TTGGCCAGGC
    13081 GTAAGCGGCT GGGTTGTCTG CCGGCCCTGC AATGGCACTG GAACCCCCAA GCCCGAGGAA
    13141 TCGGCGTGAC GGTCGCAAAC CATCCGGCCC GGTACAAATC GGCGCGGCGC TGGGTGATGA
    13201 CCTGGTGGAG AAGTTGAAGG CCGCGCAGGC CGCCCAGCGG CAACGCATCG AGGCAGAAGC
    13261 ACGCCCCGGT GAATCGTGGC AAGCGGCCGC TGATCGAATC CGCAAAGAAT CCCGGCAACC
    13321 GCCGGCAGCC GGTGCGCCGT CGATTAGGAA GCCGCCCAAG GGCGACGAGC AACCAGATTT
    13381 TTTCGTTCCG ATGCTCTATG ACGTGGGCAC CCGCGATAGT CGCAGCATCA TGGACGTGGC
    13441 CGTTTTCCGT CTGTCGAAGC GTGACCGACG AGCTGGCGAG GTGATCCGCT ACGAGCTTCC
    13501 AGACGGGCAC GTAGAGGTTT CCGCAGGGCC GGCCGGCATG GCCAGTGTGT GGGATTACGA
    13561 CCTGGTACTG ATGGCGGTTT CCCATCTAAC CGAATCCATG AACCGATACC GGGAAGGGAA
    13621 GGGAGACAAG CCCGGCCGCG TGTTCCGTCC ACACGTTGCG GACGTACTCA AGTTCTGCCG
    13681 GCGAGCCGAT GGCGGAAAGC AGAAAGACGA CCTGGTAGAA ACCTGCATTC GGTTAAACAC
    13741 CACGCACGTT GCCATGCAGC GTACGAAGAA GGCCAAGAAC GGCCGCCTGG TGACGGTATC
    13801 CGAGGGTGAA GCCTTGATTA GCCGCTACAA GATCGTAAAG AGCGAAACCG GGCGGCCGGA
    13861 GTACATCGAG ATCGAGCTAG CTGATTGGAT GTACCGCGAG ATCACAGAAG GCAAGAACCC
    13921 GGACGTGCTG ACGGTTCACC CCGATTACTT TTTGATCGAT CCCGGCATCG GCCGTTTTCT
    13981 CTACCGCCTG GCACGCCGCG CCGCAGGCAA GGCAGAAGCC AGATGGTTGT TCAAGACGAT
    14041 CTACGAACGC AGTGGCAGCG CCGGAGAGTT CAAGAAGTTC TGTTTCACCG TGCGCAAGCT
    14101 GATCGGGTCA AATGACCTGC CGGAGTACGA TTTGAAGGAG GAGGCGGGGC AGGCTGGCCC
    14161 GATCCTAGTC ATGCGCTACC GCAACCTGAT CGAGGGCGAA GCATCCGCCG GTTCCTAATG
    14221 TACGGAGCAG ATGCTAGGGC AAATTGCCCT AGCAGGGGAA AAAGGTCGAA AAGGTCTCTT
    14281 TCCTGTGGAT AGCACGTACA TTGGGAACCC AAAGCCGTAC ATTGGGAACC GGAACCCGTA
    14341 CATTGGGAAC CCAAAGCCGT ACATTGGGAA CCGGTCACAC ATGTAAGTGA CTGATATAAA
    14401 AGAGAAAAAA GGCGATTTTT CCGCCTAAAA CTCTTTAAAA CTTATTAAAA CTCTTAAAAC
    14461 CCGCCTGGCC TGTGCATAAC TGTCTGGCCA GCGCACAGCC GAAGAGCTGC AAAAAGCGCC
    14521 TACCCTTCGG TCGCTGCGCT CCCTACGCCC CGCCGCTTCG CGTCGGCCTA TCGCGGCCGC
    14581 TGGCCGCTCA AAAATGGCTG GCCTACGGCC AGGCAATCTA CCAGGGCGCG GACAAGCCGC
    14641 GCCGTCGCCA CTCGACCGCC GGCGCCCACA TCAAGGCACC CTGCCTCGCG CGTTTCGGTG
    14701 ATGACGGTGA AAACCTCTGA CACATGCAGC TCCCGGAGAC GGTCACAGCT TGTCTGTAAG
    14761 CGGATGCCGG GAGCAGACAA GCCCGTCAGG GCGCGTCAGC GGGTGTTGGC GGGTGTCGGG
    14821 GCGCAGCCAT GACCCAGTCA CGTAGCGATA GCGGAGTGTA TACTGGCTTA ACTATGCGGC
    14881 ATCAGAGCAG ATTGTACTGA GAGTGCACCA TATGCGGTGT GAAATACCGC ACAGATGCGT
    14941 AAGGAGAAAA TACCGCATCA GGCGCTCTTC CGCTTCCTCG CTCACTGACT CGCTGCGCTC
    15001 GGTCGTTCGG CTGCGGCGAG CGGTATCAGC TCACTCAAAG GCGGTAATAC GGTTATCCAC
    15061 AGAATCAGGG GATAACGCAG GAAAGAACAT GTGAGCAAAA GGCCAGCAAA AGGCCAGGAA
    15121 CCGTAAAAAG GCCGCGTTGC TGGCGTTTTT CCATAGGCTC CGCCCCCCTG ACGAGCATCA
    15181 CAAAAATCGA CGCTCAAGTC AGAGGTGGCG AAACCCGACA GGACTATAAA GATACCAGGC
    15241 GTTTCCCCCT GGAAGCTCCC TCGTGCGCTC TCCTGTTCCG ACCCTGCCGC TTACCGGATA
    15301 CCTGTCCGCC TTTCTCCCTT CGGGAAGCGT GGCGCTTTCT CATAGCTCAC GCTGTAGGTA
    15361 TCTCAGTTCG GTGTAGGTCG TTCGCTCCAA GCTGGGCTGT GTGCACGAAC CCCCCGTTCA
    15421 GCCCGACCGC TGCGCCTTAT CCGGTAACTA TCGTCTTGAG TCCAACCCGG TAAGACACGA
    15481 CTTATCGCCA CTGGCAGCAG CCACTGGTAA CAGGATTAGC AGAGCGAGGT ATGTAGGCGG
    15541 TGCTACAGAG TTCTTGAAGT GGTGGCCTAA CTACGGCTAC ACTAGAAGGA CAGTATTTGG
    15601 TATCTGCGCT CTGCTGAAGC CAGTTACCTT CGGAAAAAGA GTTGGTAGCT CTTGATCCGG
    15661 CAAACAAACC ACCGCTGGTA GCGGTGGTTT TTTTGTTTGC AAGCAGCAGA TTACGCGCAG
    15721 AAAAAAAGGA TCTCAAGAAG ATCCTTTGAT CTTTTCTACG GGGTCTGACG CTCAGTGGAA
    15781 CGAAAACTCA CGTTAAGGGA TTTTGGTCAT GCATTCTAGG TACTAAAACA ATTCATCCAG
    15841 TAAAATATAA TATTTTATTT TCTCCCAATC AGGCTTGATC CCCAGTAAGT CAAAAAATAG
    15901 CTCGACATAC TGTTCTTCCC CGATATCCTC CCTGATCGAC CGGACGCAGA AGGCAATGTC
    15961 ATACCACTTG TCCGCCCTGC CGCTTCTCCC AAGATCAATA AAGCCACTTA CTTTGCCATC
    16021 TTTCACAAAG ATGTTGCTGT CTCCCAGGTC GCCGTGGGAA AAGACAAGTT CCTCTTCGGG
    16081 CTTTTCCGTC TTTAAAAAAT CATACAGCTC GCGCGGATCT TTAAATGGAG TGTCTTCTTC
    16141 CCAGTTTTCG CAATCCACAT CGGCCAGATC GTTATTCAGT AAGTAATCCA ATTCGGCTAA
    16201 GCGGCTGTCT AAGCTATTCG TATAGGGACA ATCCGATATG TCGATGGAGT GAAAGAGCCT
    16261 GATGCACTCC GCATACAGCT CGATAATCTT TTCAGGGCTT TGTTCATCTT CATACTCTTC
    16321 CGAGCAAAGG ACGCCATCGG CCTCACTCAT GAGCAGATTG CTCCAGCCAT CATGCCGTTC
    16381 AAAGTGCAGG ACCTTTGGAA CAGGCAGCTT TCCTTCCAGC CATAGCATCA TGTCCTTTTC
    16441 CCGTTCCACA TCATAGGTGG TCCCTTTATA CCGGCTGTCC GTCATTTTTA AATATAGGTT
    16501 TTCATTTTCT CCCACCAGCT TATATACCTT AGCAGGAGAC ATTCCTTCCG TATCTTTTAC
    16561 GCAGCGGTAT TTTTCGATCA GTTTTTTCAA TTCCGGTGAT ATTCTCATTT TAGCCATTTA
    16621 TTATTTCCTT CCTCTTTTCT ACAGTATTTA AAGATACCCC AAGAAGCTAA TTATAACAAG
    16681 ACGAACTCCA ATTCACTGTT CCTTGCATTC TAAAACCTTA AATACCAGAA AACAGCTTTT
    16741 TCAAAGTTGT TTTCAAAGTT GGCGTATAAC ATAGTATCGA CGGAGCCGAT TTTGAAACCG
    16801 CGGTGATCAC AGGCAGCAAC GCTCTGTCAT CGTTACAATC AACATGCTAC CCTCCGCGAG
    16861 ATCATCCGTG TTTCAAACCC GGCAGCTTAG TTGCCGTTCT TCCGAATAGC ATCGGTAACA
    16921 TGAGCAAAGT CTGCCGCCTT ACAACGGCTC TCCCGCTGAC GCCGTCCCGG ACTGATGGGC
    16981 TGCCTGTATC GAGTGGTGAT TTTGTGCCGA GCTGCCGGTC GGGGAGCTGT TGGCTGGCTG
    17041 GTGGCAGGAT ATATTGTGGT GTAAACAAAT TGACGCTTAG ACAACTTAAT AACACATTGC
    17101 GGACGTTTTT AATGTACTGA ATTAACGCCG AATTAATTCG GGGGATCTGG ATTTTAGTAC
    17161 TGGATTTTGG TTTTAGGAAT TAGAAATTTT ATTGATAGAA GTATTTTACA AATACAAATA
    17221 CATACTAAGG GTTTCTTATA TGCTCAACAC ATGAGCGAAA CCCTATAGGA ACCCTAATTC
    17281 CCTTATCTGG GAACTACTCA CACATTATTA TGGAGAAA
//
