# Supplementary material for: Unanticipated Large-Scale Deletion in Fusarium graminearum Genome Using CRISPR/Cas9 and Its Impact on Growth and Virulence
Source: J Fungi (Basel). 2023 Jun 14;9(6):673. doi: 10.3390/jof9060673 (PMC10303880; doi:10.3390/jof9060673)
Supplement: Supplementary file 1 [file jof-09-00673-s001.zip › Table S2.xlsx]

## Sheet: Blast2GO_table of dupted genes
Table S2. Blast2GO annotations of the 222 disrupted genes
SeqName	Description	Length	#Hits	e-Value	sim mean	#GO	GO IDs	GO Names	Enzyme Codes	Enzyme Names	InterPro IDs	InterPro GO IDs	InterPro GO Names
FGRAMPH1_01G15659	Short chain dehydrogenase/reductase dpfgG; AltName: Full=Diterpenoid pyrone biosynthesis cluster protein G	2307	20	0	95.33	1	F:GO:0016616	F:oxidoreductase activity, acting on the CH-OH group of donors, NAD or NADP as acceptor			IPR002347 (PRINTS); IPR002347 (PFAM); G3DSA:3.40.50.720 (GENE3D); PTHR42760 (PANTHER); cd05233 (CDD); IPR036291 (SUPERFAMILY)	F:GO:0003824; F:GO:0016491; F:GO:0016616	F:catalytic activity; F:oxidoreductase activity; F:oxidoreductase activity, acting on the CH-OH group of donors, NAD or NADP as acceptor
FGRAMPH1_01G15663	Full=O-methyltransferase dpfgI; AltName: Full=Diterpenoid pyrone biosynthesis cluster protein I	1937	20	4.77005e-157	86.59	1	F:GO:0008168	F:methyltransferase activity			IPR029063 (G3DSA:3.40.50.GENE3D); IPR016461 (PANTHER); IPR029063 (SUPERFAMILY)	F:GO:0008168	F:methyltransferase activity
FGRAMPH1_01G15633	small secreted protein	847	20	2.14825e-91	95.78						no IPS match	no IPS match	no IPS match
FGRAMPH1_01G15635	unnamed protein product	1038	8	1.41916e-69	97.28						no IPS match	no IPS match	no IPS match
FGRAMPH1_01G15637	glycoside hydrolase	2369	20	0	98.34	3	P:GO:0009272; P:GO:0016052; F:GO:0008496	P:fungal-type cell wall biogenesis; P:carbohydrate catabolic process; F:mannan endo-1,6-alpha-mannosidase activity			IPR005198 (PFAM); mobidb-lite (MOBIDB_LITE); IPR014480 (PANTHER)	P:GO:0009272; P:GO:0009987; P:GO:0016052; P:GO:0042546; P:GO:0044085; P:GO:0071554; P:GO:0071840; P:GO:0071852; F:GO:0008496	P:fungal-type cell wall biogenesis; P:cellular process; P:carbohydrate catabolic process; P:cell wall biogenesis; P:cellular component biogenesis; P:cell wall organization or biogenesis; P:cellular component organization or biogenesis; P:fungal-type cell wall organization or biogenesis; F:mannan endo-1,6-alpha-mannosidase activity
FGRAMPH1_01G15639	unnamed protein product	1006	20	1.90064e-155	83.57						no IPS match	no IPS match	no IPS match
FGRAMPH1_01G15641	unnamed protein product	934	20	7.51314e-156	83.57						no IPS match	no IPS match	no IPS match
FGRAMPH1_01G15643	subtilisin-like protein	6196	20	0	71.32	3	P:GO:0006508; F:GO:0004252; F:GO:0005515	P:proteolysis; F:serine-type endopeptidase activity; F:protein binding			IPR036770 (G3DSA:1.25.40.GENE3D); mobidb-lite (MOBIDB_LITE); mobidb-lite (MOBIDB_LITE); mobidb-lite (MOBIDB_LITE); PS50297 (PROSITE_PROFILES); IPR002110 (PROSITE_PROFILES); IPR036770 (SUPERFAMILY); IPR036852 (SUPERFAMILY)	P:GO:0006508; F:GO:0004252; F:GO:0005515	P:proteolysis; F:serine-type endopeptidase activity; F:protein binding
FGRAMPH1_01G15645	WD40-repeat-containing domain protein	5822	20	0	60.71	1	F:GO:0005515	F:protein binding			IPR020472 (PRINTS); IPR015943 (G3DSA:2.130.10.GENE3D); IPR015943 (G3DSA:2.130.10.GENE3D); IPR015943 (G3DSA:2.130.10.GENE3D); IPR001680 (PFAM); IPR015943 (G3DSA:2.130.10.GENE3D); mobidb-lite (MOBIDB_LITE); mobidb-lite (MOBIDB_LITE); mobidb-lite (MOBIDB_LITE); mobidb-lite (MOBIDB_LITE); mobidb-lite (MOBIDB_LITE); mobidb-lite (MOBIDB_LITE); PTHR19848 (PANTHER); PS50294 (PROSITE_PROFILES); PS50294 (P…	F:GO:0005515	F:protein binding
FGRAMPH1_01G15647	Methylphloroacetophenone synthase	6990	20	0	98.03	3	P:GO:0006633; P:GO:0044550; F:GO:0016747	P:fatty acid biosynthetic process; P:secondary metabolite biosynthetic process; F:acyltransferase activity, transferring groups other than amino-acyl groups			G3DSA:3.30.70.3290 (GENE3D); IPR029063 (G3DSA:3.40.50.GENE3D); IPR013217 (PFAM); IPR014030 (PFAM); IPR042104 (G3DSA:3.10.129.GENE3D); IPR016039 (G3DSA:3.40.47.GENE3D); IPR041068 (PFAM); IPR020807 (PFAM); IPR009081 (PFAM); IPR014043 (PFAM); IPR014031 (PFAM); IPR001227 (G3DSA:3.40.366.GENE3D); IPR036736 (G3DSA:1.10.1200.GENE3D); mobidb-lite (MOBIDB_LITE); mobidb-lite (MOBIDB_LITE); mobidb-lite (MOB…	P:GO:0006082; P:GO:0006629; P:GO:0006631; P:GO:0006633; P:GO:0008152; P:GO:0008610; P:GO:0009058; P:GO:0009987; P:GO:0016053; P:GO:0019748; P:GO:0019752; P:GO:0032787; P:GO:0043436; P:GO:0044237; P:GO:0044238; P:GO:0044249; P:GO:0044255; P:GO:0044281; P:GO:0044283; P:GO:0044550; P:GO:0046394; P:GO:0071704; P:GO:0072330; P:GO:1901576; F:GO:0003824; F:GO:0016740; F:GO:0016746; F:GO:0016747	P:organic acid metabolic process; P:lipid metabolic process; P:fatty acid metabolic process; P:fatty acid biosynthetic process; P:metabolic process; P:lipid biosynthetic process; P:biosynthetic process; P:cellular process; P:organic acid biosynthetic process; P:secondary metabolic process; P:carboxylic acid metabolic process; P:monocarboxylic acid metabolic process; P:oxoacid metabolic process; P…
FGRAMPH1_01G15649	S-adenosyl-L-methionine-dependent methyltransferase	1297	20	0	97.09	2	P:GO:0032259; F:GO:0008168	P:methylation; F:methyltransferase activity			IPR007213 (PFAM); IPR029063 (G3DSA:3.40.50.GENE3D); PTHR43619 (PANTHER); IPR029063 (SUPERFAMILY)	P:GO:0032259; F:GO:0008168	P:methylation; F:methyltransferase activity
FGRAMPH1_01G15651	cytochrome P450	2296	20	0	97.78	4	F:GO:0004497; F:GO:0005506; F:GO:0016705; F:GO:0020037	F:monooxygenase activity; F:iron ion binding; F:oxidoreductase activity, acting on paired donors, with incorporation or reduction of molecular oxygen; F:heme binding			IPR002401 (PRINTS); IPR001128 (PRINTS); IPR036396 (G3DSA:1.10.630.GENE3D); IPR001128 (PFAM); PTHR24305 (PANTHER); IPR036396 (SUPERFAMILY)	F:GO:0004497; F:GO:0005506; F:GO:0016705; F:GO:0020037	F:monooxygenase activity; F:iron ion binding; F:oxidoreductase activity, acting on paired donors, with incorporation or reduction of molecular oxygen; F:heme binding
FGRAMPH1_01G15653	isoprenoid synthase domain-containing protein	1992	20	1.83763e-163	88.94	2	P:GO:0008299; F:GO:0004659	P:isoprenoid biosynthetic process; F:prenyltransferase activity			IPR000092 (PFAM); IPR008949 (G3DSA:1.10.600.GENE3D); PTHR12001 (PANTHER); cd00867 (CDD); IPR008949 (SUPERFAMILY)	P:GO:0006629; P:GO:0008152; P:GO:0008299; P:GO:0008610; P:GO:0009058; P:GO:0009987; P:GO:0044237; P:GO:0044238; P:GO:0044249; P:GO:0044255; P:GO:0071704; P:GO:1901576; F:GO:0003824; F:GO:0004659; F:GO:0016740; F:GO:0016765	P:lipid metabolic process; P:metabolic process; P:isoprenoid biosynthetic process; P:lipid biosynthetic process; P:biosynthetic process; P:cellular process; P:cellular metabolic process; P:primary metabolic process; P:cellular biosynthetic process; P:cellular lipid metabolic process; P:organic substance metabolic process; P:organic substance biosynthetic process; F:catalytic activity; F:prenyltra…
FGRAMPH1_01G15655	putative oxidoreductase	1722	20	0	86.43	3	P:GO:0016114; F:GO:0016491; C:GO:0016020	P:terpenoid biosynthetic process; F:oxidoreductase activity; C:membrane	EC:1	Oxidoreductases	G3DSA:3.40.50.720 (GENE3D); PTHR43157 (PANTHER); IPR036291 (SUPERFAMILY)	no GO terms	no GO terms
FGRAMPH1_01G15657	UbiA prenyltransferase	1865	20	0	86.46	2	F:GO:0016765; C:GO:0005886	F:transferase activity, transferring alkyl or aryl (other than methyl) groups; C:plasma membrane			IPR000537 (PFAM); G3DSA:1.20.120.1780 (GENE3D); IPR039653 (PANTHER)	F:GO:0016765; C:GO:0005886; C:GO:0005886; C:GO:0016020; C:GO:0016020; C:GO:0031224; C:GO:0031226; C:GO:0071944; C:GO:0110165	F:transferase activity, transferring alkyl or aryl (other than methyl) groups; C:plasma membrane; C:plasma membrane; C:membrane; C:membrane; C:obsolete intrinsic component of membrane; C:obsolete intrinsic component of plasma membrane; C:cell periphery; C:cellular anatomical entity
FGRAMPH1_01G15661	FAD binding domain-containing protein	1963	20	0	95.83	4	P:GO:0016114; F:GO:0004497; F:GO:0071949; C:GO:0016020	P:terpenoid biosynthetic process; F:monooxygenase activity; F:FAD binding; C:membrane	EC:1	Oxidoreductases	PTHR47356 (PANTHER)	no GO terms	no GO terms
FGRAMPH1_01G15665	unnamed protein product	1232	20	1.24932e-108	75.87	2	F:GO:0016798; C:GO:0110165	F:hydrolase activity, acting on glycosyl bonds; C:cellular anatomical entity			G3DSA:2.60.120.260 (GENE3D); mobidb-lite (MOBIDB_LITE); IPR008979 (SUPERFAMILY)	no GO terms	no GO terms
FGRAMPH1_01G15667	hypothetical protein FGSG_12221	910	4	1.90124e-111	86.29						mobidb-lite (MOBIDB_LITE); mobidb-lite (MOBIDB_LITE); mobidb-lite (MOBIDB_LITE); mobidb-lite (MOBIDB_LITE)	no GO terms	no GO terms
FGRAMPH1_01G15669	chloride channel	2626	20	0	96.44	10	P:GO:0006821; P:GO:0055085; F:GO:0005247; F:GO:0015078; F:GO:0015297; F:GO:0022853; C:GO:0005769; C:GO:0005773; C:GO:0005794; C:GO:0005886	P:chloride transport; P:transmembrane transport; F:voltage-gated chloride channel activity; F:proton transmembrane transporter activity; F:antiporter activity; F:active monoatomic ion transmembrane transporter activity; C:early endosome; C:vacuole; C:Golgi apparatus; C:plasma membrane			IPR001807 (PRINTS); IPR046342 (G3DSA:3.10.580.GENE3D); G3DSA:1.10.3080.10 (GENE3D); IPR000644 (PFAM); IPR001807 (PFAM); mobidb-lite (MOBIDB_LITE); PTHR45711 (PANTHER); IPR000644 (PROSITE_PROFILES); cd03684 (CDD); IPR014743 (SUPERFAMILY); IPR046342 (SUPERFAMILY)	P:GO:0006821; P:GO:0055085; F:GO:0005215; F:GO:0005216; F:GO:0005244; F:GO:0005247; F:GO:0005254; F:GO:0008324; F:GO:0008509; F:GO:0015075; F:GO:0015078; F:GO:0015103; F:GO:0015267; F:GO:0015291; F:GO:0015297; F:GO:0015298; F:GO:0015299; F:GO:0015318; F:GO:0022803; F:GO:0022804; F:GO:0022832; F:GO:0022836; F:GO:0022853; F:GO:0022857; F:GO:0022890; C:GO:0005622; C:GO:0005737; C:GO:0005768; C:GO:00…	P:chloride transport; P:transmembrane transport; F:transporter activity; F:monoatomic ion channel activity; F:voltage-gated monoatomic ion channel activity; F:voltage-gated chloride channel activity; F:chloride channel activity; F:monoatomic cation transmembrane transporter activity; F:monoatomic anion transmembrane transporter activity; F:monoatomic ion transmembrane transporter activity; F:prot…
FGRAMPH1_01G15671	short-chain type dehydrogenase/reductase	1319	20	1.19261e-163	94.56	1	C:GO:0016020	C:membrane			IPR002347 (PRINTS); G3DSA:3.40.50.720 (GENE3D); IPR002347 (PFAM); PTHR44196 (PANTHER); cd05233 (CDD); IPR036291 (SUPERFAMILY)	C:GO:0016020; C:GO:0110165	C:membrane; C:cellular anatomical entity
FGRAMPH1_01G15673	hypothetical protein FGSG_04600	1160	20	9.74205e-77	84.98						no IPS match	no IPS match	no IPS match
FGRAMPH1_01G15675	hypothetical protein FG05_30294	604	3	1.23176e-40	92.71						no IPS match	no IPS match	no IPS match
FGRAMPH1_01G15677	protein kinase-like protein	703	20	2.8094e-94	86.03	11	P:GO:0006351; P:GO:0006468; P:GO:0055085; F:GO:0003677; F:GO:0004674; F:GO:0005524; F:GO:0008270; F:GO:0022857; C:GO:0000781; C:GO:0005634; C:GO:0016020	P:DNA-templated transcription; P:protein phosphorylation; P:transmembrane transport; F:DNA binding; F:protein serine/threonine kinase activity; F:ATP binding; F:zinc ion binding; F:transmembrane transporter activity; C:chromosome, telomeric region; C:nucleus; C:membrane	EC:2.7.1	Transferring phosphorus-containing groups	no IPS match	no IPS match	no IPS match
FGRAMPH1_01G15679	kinase-like domain-containing protein	1252	20	0	89.02	3	P:GO:0006468; F:GO:0004672; F:GO:0005524	P:protein phosphorylation; F:protein kinase activity; F:ATP binding			G3DSA:1.10.510.10 (GENE3D); IPR000719 (PROSITE_PROFILES); IPR011009 (SUPERFAMILY)	P:GO:0006468; F:GO:0004672; F:GO:0005524	P:protein phosphorylation; F:protein kinase activity; F:ATP binding
FGRAMPH1_01G15681	ankyrin repeat	2235	20	0	88.62	1	C:GO:0016020	C:membrane			mobidb-lite (MOBIDB_LITE); mobidb-lite (MOBIDB_LITE); mobidb-lite (MOBIDB_LITE)	no GO terms	no GO terms
FGRAMPH1_01G15683	ankyrin repeat	2791	20	0	88.02	1	F:GO:0005515	F:protein binding			IPR002110 (PRINTS); IPR036770 (G3DSA:1.25.40.GENE3D); IPR036770 (G3DSA:1.25.40.GENE3D); IPR036770 (G3DSA:1.25.40.GENE3D); IPR002110 (PFAM); mobidb-lite (MOBIDB_LITE); mobidb-lite (MOBIDB_LITE); mobidb-lite (MOBIDB_LITE); PTHR24161 (PANTHER); IPR002110 (PROSITE_PROFILES); PS50297 (PROSITE_PROFILES); PS50297 (PROSITE_PROFILES); IPR002110 (PROSITE_PROFILES); PS50297 (PROSITE_PROFILES); PS50297 (PROS…	F:GO:0005515	F:protein binding
FGRAMPH1_01G15685	carbonic anhydrase	1442	20	9.0989e-175	88	2	F:GO:0004089; F:GO:0008270	F:carbonate dehydratase activity; F:zinc ion binding			IPR036398 (G3DSA:3.10.200.GENE3D); IPR001148 (PFAM); IPR023561 (PANTHER); IPR001148 (PROSITE_PROFILES); IPR041891 (CDD); IPR036398 (SUPERFAMILY)	F:GO:0004089; F:GO:0008270	F:carbonate dehydratase activity; F:zinc ion binding
FGRAMPH1_01G15687	cullin 1	1293	20	3.94916e-172	73.22	2	P:GO:0006511; F:GO:0031625	P:ubiquitin-dependent protein catabolic process; F:ubiquitin protein ligase binding			G3DSA:1.20.1310.10 (GENE3D); IPR016159 (SUPERFAMILY)	no GO terms	no GO terms
FGRAMPH1_01G15689	related to protoporphyrinogen oxidase	1458	20	5.83624e-130	82.02	1	F:GO:0016616	F:oxidoreductase activity, acting on the CH-OH group of donors, NAD or NADP as acceptor			IPR002347 (PFAM); G3DSA:3.40.50.720 (GENE3D); PTHR45458 (PANTHER); IPR036291 (SUPERFAMILY)	F:GO:0003824; F:GO:0016491; F:GO:0016616	F:catalytic activity; F:oxidoreductase activity; F:oxidoreductase activity, acting on the CH-OH group of donors, NAD or NADP as acceptor
FGRAMPH1_01G15691	NUDIX hydrolase domain-like protein	916	20	2.99901e-127	83.38	3	P:GO:0006754; P:GO:0046033; F:GO:0004551	P:ATP biosynthetic process; P:AMP metabolic process; F:dinucleotide phosphatase activity			G3DSA:3.90.79.10 (GENE3D); IPR000086 (PFAM); PTHR21340 (PANTHER); IPR000086 (PROSITE_PROFILES); IPR015797 (SUPERFAMILY)	P:GO:0006139; P:GO:0006163; P:GO:0006164; P:GO:0006725; P:GO:0006753; P:GO:0006754; P:GO:0006793; P:GO:0006796; P:GO:0006807; P:GO:0008152; P:GO:0009058; P:GO:0009117; P:GO:0009123; P:GO:0009126; P:GO:0009141; P:GO:0009142; P:GO:0009144; P:GO:0009145; P:GO:0009150; P:GO:0009152; P:GO:0009161; P:GO:0009165; P:GO:0009167; P:GO:0009199; P:GO:0009201; P:GO:0009205; P:GO:0009206; P:GO:0009259; P:GO:00…	P:nucleobase-containing compound metabolic process; P:purine nucleotide metabolic process; P:purine nucleotide biosynthetic process; P:cellular aromatic compound metabolic process; P:nucleoside phosphate metabolic process; P:ATP biosynthetic process; P:phosphorus metabolic process; P:phosphate-containing compound metabolic process; P:nitrogen compound metabolic process; P:metabolic process; P:bio…
FGRAMPH1_01G15693	oxidoreductase dlte	1219	20	0	95.2						IPR002347 (PRINTS); G3DSA:3.40.50.720 (GENE3D); IPR002347 (PFAM); PTHR43669 (PANTHER); IPR036291 (SUPERFAMILY)	no GO terms	no GO terms
FGRAMPH1_01G15695	unnamed protein product	2480	20	0	89.18						no IPS match	no IPS match	no IPS match
FGRAMPH1_01G15697	duf1295 domain protein	1627	20	0	92.63	1	C:GO:0016020	C:membrane			IPR010721 (PFAM); IPR010721 (PANTHER)	C:GO:0016020; C:GO:0110165	C:membrane; C:cellular anatomical entity
FGRAMPH1_01G15699	mfs sp general alpha glucoside:h+ symporter	2425	20	0	96.77	5	P:GO:0008643; P:GO:0055085; F:GO:0015144; F:GO:0015295; C:GO:0016020	P:carbohydrate transport; P:transmembrane transport; F:carbohydrate transmembrane transporter activity; F:solute:proton symporter activity; C:membrane			IPR005828 (PFAM); IPR036259 (G3DSA:1.20.1250.GENE3D); PTHR48022 (PANTHER); IPR020846 (PROSITE_PROFILES); IPR036259 (SUPERFAMILY)	P:GO:0006810; P:GO:0008643; P:GO:0051179; P:GO:0051234; P:GO:0055085; P:GO:0071702; F:GO:0005215; F:GO:0008324; F:GO:0015075; F:GO:0015078; F:GO:0015144; F:GO:0015291; F:GO:0015293; F:GO:0015294; F:GO:0015295; F:GO:0015318; F:GO:0022804; F:GO:0022853; F:GO:0022857; F:GO:0022890; C:GO:0016020; C:GO:0110165	P:transport; P:carbohydrate transport; P:localization; P:establishment of localization; P:transmembrane transport; P:organic substance transport; F:transporter activity; F:monoatomic cation transmembrane transporter activity; F:monoatomic ion transmembrane transporter activity; F:proton transmembrane transporter activity; F:carbohydrate transmembrane transporter activity; F:secondary active trans…
FGRAMPH1_01G15701	unnamed protein product	1411	20	7.17029e-150	96.26	1	F:GO:0008233	F:peptidase activity			IPR008580 (PROSITE_PROFILES)	F:GO:0008233	F:peptidase activity
FGRAMPH1_01G15703	Protein-ADP-ribose hydrolase	2221	20	0	95.27	4	P:GO:0008152; F:GO:0004721; F:GO:0016740; F:GO:0016798	P:metabolic process; F:phosphoprotein phosphatase activity; F:transferase activity; F:hydrolase activity, acting on glycosyl bonds	EC:3.2; EC:2; EC:3.1.3	Glycosylases; Transferases; Acting on ester bonds	IPR002589 (PFAM); IPR043472 (G3DSA:3.40.220.GENE3D); G3DSA:3.40.50.1220 (GENE3D); PTHR11106 (PANTHER); IPR026590 (PROSITE_PROFILES); IPR002589 (PROSITE_PROFILES); IPR043472 (SUPERFAMILY); IPR029035 (SUPERFAMILY)	no GO terms	no GO terms
FGRAMPH1_01G15705	hypothetical protein FGSG_04613	1789	20	0	76.32						IPR011333 (G3DSA:3.30.710.GENE3D); IPR011333 (SUPERFAMILY)	no GO terms	no GO terms
FGRAMPH1_01G15707	hypothetical protein FAUST_9962	1176	20	1.33458e-68	82.23						no IPS match	no IPS match	no IPS match
FGRAMPH1_01G15709	unnamed protein product	1105	20	0	94.58	1	F:GO:0016755	F:aminoacyltransferase activity			IPR030903 (PFAM); IPR038622 (G3DSA:3.40.50.GENE3D)	F:GO:0016755	F:aminoacyltransferase activity
FGRAMPH1_01G15711	Mss4-like protein	974	20	3.11512e-91	94.57	1	F:GO:0016846	F:carbon-sulfur lyase activity			IPR006913 (PFAM); G3DSA:3.90.1590.10 (GENE3D); PTHR33337 (PANTHER); IPR011057 (SUPERFAMILY)	F:GO:0016846	F:carbon-sulfur lyase activity
FGRAMPH1_01G15713	nadp:d-xylose dehydrogenase	2405	20	0	84.24						no IPS match	no IPS match	no IPS match
FGRAMPH1_01G15715	Vegetative incompatibility protein HET-E-1	877	20	1.93463e-108	78.15	1	F:GO:0005515	F:protein binding			IPR020472 (PRINTS); IPR001680 (PFAM); IPR015943 (G3DSA:2.130.10.GENE3D); IPR015943 (G3DSA:2.130.10.GENE3D); PTHR19879 (PANTHER); PS50294 (PROSITE_PROFILES); IPR001680 (PROSITE_PROFILES); PS50294 (PROSITE_PROFILES); IPR001680 (PROSITE_PROFILES); IPR001680 (PROSITE_PROFILES); PS50294 (PROSITE_PROFILES); IPR036322 (SUPERFAMILY)	F:GO:0005515	F:protein binding
FGRAMPH1_01G15717	RNA dependent RNA polymerase-domain-containing protein	4019	20	0	95.25	9	P:GO:0006396; P:GO:0022607; P:GO:0031048; P:GO:0035194; P:GO:0071103; F:GO:0003968; C:GO:0016020; C:GO:0030880; C:GO:0140513	P:RNA processing; P:cellular component assembly; P:small ncRNA-mediated heterochromatin formation; P:ncRNA-mediated post-transcriptional gene silencing; P:DNA conformation change; F:RNA-dependent RNA polymerase activity; C:membrane; C:RNA polymerase complex; C:nuclear protein-containing complex			IPR007855 (PFAM); IPR007855 (PANTHER)	P:GO:0006139; P:GO:0006325; P:GO:0006325; P:GO:0006325; P:GO:0006396; P:GO:0006725; P:GO:0006807; P:GO:0006996; P:GO:0008152; P:GO:0009892; P:GO:0009987; P:GO:0010467; P:GO:0010468; P:GO:0010605; P:GO:0010608; P:GO:0010629; P:GO:0016043; P:GO:0016070; P:GO:0016441; P:GO:0019222; P:GO:0022607; P:GO:0031047; P:GO:0031048; P:GO:0031507; P:GO:0034641; P:GO:0035194; P:GO:0040029; P:GO:0043170; P:GO:00…	P:nucleobase-containing compound metabolic process; P:chromatin organization; P:chromatin organization; P:chromatin organization; P:RNA processing; P:cellular aromatic compound metabolic process; P:nitrogen compound metabolic process; P:organelle organization; P:metabolic process; P:negative regulation of metabolic process; P:cellular process; P:gene expression; P:regulation of gene expression; P…
FGRAMPH1_01G15719	unnamed protein product	1035	20	7.68911e-95	89.18						no IPS match	no IPS match	no IPS match
FGRAMPH1_01G15721	prion-inhibition and propagation-domain-containing protein	1171	20	3.42034e-157	76.54						IPR038305 (G3DSA:1.20.120.GENE3D); IPR029498 (PFAM); PTHR37542 (PANTHER)	no GO terms	no GO terms
FGRAMPH1_01G15723	Alpha/Beta hydrolase protein	1478	20	0	89.64						IPR000073 (PFAM); IPR029058 (G3DSA:3.40.50.GENE3D); PTHR43433 (PANTHER); IPR029058 (SUPERFAMILY)	no GO terms	no GO terms
FGRAMPH1_01G15725	hypothetical protein HG531_013500	958	20	2.48586e-77	98.27						no IPS match	no IPS match	no IPS match
FGRAMPH1_01G15727	Monoamine oxidase N	915	20	2.1419e-36	94.95	2	P:GO:0015969; F:GO:0016491	P:guanosine tetraphosphate metabolic process; F:oxidoreductase activity	EC:1	Oxidoreductases	mobidb-lite (MOBIDB_LITE)	no GO terms	no GO terms
FGRAMPH1_01G15729	lysyl oxidase 2 3 4	1977	20	0	90.08	1	F:GO:0016491	F:oxidoreductase activity			IPR002937 (PFAM); G3DSA:3.90.660.10 (GENE3D); PTHR43563 (PANTHER); IPR036188 (SUPERFAMILY)	F:GO:0016491	F:oxidoreductase activity
FGRAMPH1_01G15731	vegetative incompatibility het-e-1	3964	20	0	84.82	2	P:GO:0015969; F:GO:0016491	P:guanosine tetraphosphate metabolic process; F:oxidoreductase activity	EC:1	Oxidoreductases	IPR007111 (PFAM); IPR027417 (G3DSA:3.40.50.GENE3D); PTHR10039 (PANTHER); IPR027417 (SUPERFAMILY)	no GO terms	no GO terms
FGRAMPH1_01G15733	unnamed protein product	1215	7	1.49974e-44	100						no IPS match	no IPS match	no IPS match
FGRAMPH1_01G15735	serine threonine protein kinase	1174	20	6.74917e-84	77.27	3	P:GO:0006468; F:GO:0004672; F:GO:0005524	P:protein phosphorylation; F:protein kinase activity; F:ATP binding	EC:2.7.1	Transferring phosphorus-containing groups	no IPS match	no IPS match	no IPS match
FGRAMPH1_01G15737	unnamed protein product	2559	20	0	86.01						IPR018712 (PFAM); PTHR33840 (PANTHER)	no GO terms	no GO terms
FGRAMPH1_01G15739	hypothetical protein FGSG_12212	1539	20	1.15076e-167	67.55	2	C:GO:0016020; C:GO:0016020	C:membrane; C:membrane			no IPS match	no IPS match	no IPS match
FGRAMPH1_01G15741	transcription factor	1468	20	7.76896e-99	59.53	3	P:GO:0006355; F:GO:0008270; F:GO:0043565	P:regulation of DNA-templated transcription; F:zinc ion binding; F:sequence-specific DNA binding			IPR013088 (G3DSA:3.30.50.GENE3D); IPR000679 (PROSITE_PROFILES); SSF57716 (SUPERFAMILY)	P:GO:0006355; F:GO:0008270; F:GO:0043565	P:regulation of DNA-templated transcription; F:zinc ion binding; F:sequence-specific DNA binding
FGRAMPH1_01G15743	atpase- atp-binding domain	4236	20	0	93.4	6	P:GO:0007165; P:GO:0044260; P:GO:0046777; F:GO:0000155; F:GO:0060089; C:GO:0005886	P:signal transduction; P:obsolete cellular macromolecule metabolic process; P:protein autophosphorylation; F:phosphorelay sensor kinase activity; F:molecular transducer activity; C:plasma membrane			IPR004358 (PRINTS); IPR036890 (G3DSA:3.30.565.GENE3D); IPR029016 (G3DSA:3.30.450.GENE3D); IPR003661 (PFAM); IPR003594 (PFAM); G3DSA:1.10.287.130 (GENE3D); mobidb-lite (MOBIDB_LITE); mobidb-lite (MOBIDB_LITE); PTHR43047 (PANTHER); IPR005467 (PROSITE_PROFILES); IPR003661 (CDD); SSF55781 (SUPERFAMILY); IPR036097 (SUPERFAMILY); IPR036890 (SUPERFAMILY)	P:GO:0006468; P:GO:0006793; P:GO:0006796; P:GO:0006807; P:GO:0007165; P:GO:0008152; P:GO:0009987; P:GO:0016310; P:GO:0019538; P:GO:0019538; P:GO:0036211; P:GO:0036211; P:GO:0043170; P:GO:0043412; P:GO:0044237; P:GO:0044238; P:GO:0044260; P:GO:0046777; P:GO:0071704; P:GO:1901564; F:GO:0000155; F:GO:0003824; F:GO:0004672; F:GO:0016301; F:GO:0016740; F:GO:0016772; F:GO:0016773; F:GO:0060089; F:GO:01…	P:protein phosphorylation; P:phosphorus metabolic process; P:phosphate-containing compound metabolic process; P:nitrogen compound metabolic process; P:signal transduction; P:metabolic process; P:cellular process; P:phosphorylation; P:protein metabolic process; P:protein metabolic process; P:protein modification process; P:protein modification process; P:macromolecule metabolic process; P:macromol…
FGRAMPH1_01G15745	hypothetical protein FGSG_04628	2938	20	0	98.31	1	C:GO:0016020	C:membrane			IPR044926 (G3DSA:1.10.167.GENE3D); PTHR10845 (PANTHER); IPR036305 (SUPERFAMILY)	no GO terms	no GO terms
FGRAMPH1_01G15747	ATP-dependent DNA helicase PIF1	2101	20	0	93.52	4	P:GO:0006357; F:GO:0000981; F:GO:0008270; C:GO:0005634	P:regulation of transcription by RNA polymerase II; F:DNA-binding transcription factor activity, RNA polymerase II-specific; F:zinc ion binding; C:nucleus			no IPS match	no IPS match	no IPS match
FGRAMPH1_01G15749	bacteriocin-protection, YdeI or OmpD-associated-domain-containing protein	1060	20	3.28687e-133	92.29						PF13376 (PFAM)	no GO terms	no GO terms
FGRAMPH1_01G15751	sarcoplasmic reticulum histidine-rich calcium-binding precursor	2215	20	0	92.83						IPR045518 (PFAM); mobidb-lite (MOBIDB_LITE); mobidb-lite (MOBIDB_LITE); mobidb-lite (MOBIDB_LITE); mobidb-lite (MOBIDB_LITE); mobidb-lite (MOBIDB_LITE); mobidb-lite (MOBIDB_LITE); mobidb-lite (MOBIDB_LITE); mobidb-lite (MOBIDB_LITE); mobidb-lite (MOBIDB_LITE); mobidb-lite (MOBIDB_LITE)	no GO terms	no GO terms
FGRAMPH1_01G15753	unnamed protein product	3055	20	0	83.68						IPR027417 (G3DSA:3.40.50.GENE3D); IPR007111 (PFAM); PTHR10039 (PANTHER); IPR027417 (SUPERFAMILY)	no GO terms	no GO terms
FGRAMPH1_01G15755	related to tol protein	2823	20	0	91.49						IPR010730 (PFAM); PTHR33112 (PANTHER)	no GO terms	no GO terms
FGRAMPH1_01G15757	NmrA-like protein family domain-containing protein 1	1890	20	0	88.66	1	C:GO:0016020	C:membrane			IPR008030 (PFAM); G3DSA:3.40.50.720 (GENE3D); PTHR42748 (PANTHER); cd05251 (CDD); IPR036291 (SUPERFAMILY); IPR036291 (SUPERFAMILY)	no GO terms	no GO terms
FGRAMPH1_01G15759	hypothetical protein FGSG_12210	2244	20	0	72.77	1	C:GO:0016020	C:membrane			no IPS match	no IPS match	no IPS match
FGRAMPH1_01G15761	hypothetical protein HG531_013514	2399	20	0	89	1	C:GO:0016020	C:membrane			no IPS match	no IPS match	no IPS match
FGRAMPH1_01G15763	Quinate permease	2332	20	0	88.28	5	P:GO:0008643; P:GO:0055085; F:GO:0015144; F:GO:0015295; C:GO:0016020	P:carbohydrate transport; P:transmembrane transport; F:carbohydrate transmembrane transporter activity; F:solute:proton symporter activity; C:membrane			IPR003663 (PRINTS); IPR036259 (G3DSA:1.20.1250.GENE3D); IPR003663 (TIGRFAM); IPR005828 (PFAM); PTHR48022 (PANTHER); IPR020846 (PROSITE_PROFILES); IPR036259 (SUPERFAMILY)	P:GO:0006810; P:GO:0008643; P:GO:0051179; P:GO:0051234; P:GO:0055085; P:GO:0071702; F:GO:0005215; F:GO:0008324; F:GO:0015075; F:GO:0015078; F:GO:0015144; F:GO:0015291; F:GO:0015293; F:GO:0015294; F:GO:0015295; F:GO:0015318; F:GO:0022804; F:GO:0022853; F:GO:0022857; F:GO:0022890; C:GO:0016020; C:GO:0110165	P:transport; P:carbohydrate transport; P:localization; P:establishment of localization; P:transmembrane transport; P:organic substance transport; F:transporter activity; F:monoatomic cation transmembrane transporter activity; F:monoatomic ion transmembrane transporter activity; F:proton transmembrane transporter activity; F:carbohydrate transmembrane transporter activity; F:secondary active trans…
FGRAMPH1_01G15765	amino-acid permease inda1	2902	20	0	87.55	3	P:GO:0003333; F:GO:0015171; C:GO:0016020	P:amino acid transmembrane transport; F:amino acid transmembrane transporter activity; C:membrane			IPR004841 (PFAM); PTHR43341 (PANTHER)	P:GO:0003333; P:GO:0006810; P:GO:0006865; P:GO:0009987; P:GO:0015849; P:GO:0051179; P:GO:0051234; P:GO:0055085; P:GO:0071702; P:GO:0071705; P:GO:1903825; P:GO:1905039; F:GO:0005215; F:GO:0005342; F:GO:0015171; F:GO:0022857; F:GO:0046943; C:GO:0016020; C:GO:0016020; C:GO:0031224; C:GO:0110165	P:amino acid transmembrane transport; P:transport; P:amino acid transport; P:cellular process; P:organic acid transport; P:localization; P:establishment of localization; P:transmembrane transport; P:organic substance transport; P:nitrogen compound transport; P:organic acid transmembrane transport; P:carboxylic acid transmembrane transport; F:transporter activity; F:organic acid transmembrane tran…
FGRAMPH1_01G15767	putative AC transposase	2687	20	2.73834e-74	82.74	4	P:GO:0055085; F:GO:0022857; F:GO:0046983; C:GO:0016020	P:transmembrane transport; F:transmembrane transporter activity; F:protein dimerization activity; C:membrane			IPR012337 (SUPERFAMILY)	no GO terms	no GO terms
FGRAMPH1_01G15769	hypothetical protein FGSG_04639	2468	20	0	65.7						mobidb-lite (MOBIDB_LITE); mobidb-lite (MOBIDB_LITE)	no GO terms	no GO terms
FGRAMPH1_01G15771	Hsp70 chaperone protein	1378	20	0	80.55						G3DSA:3.30.420.40 (GENE3D); mobidb-lite (MOBIDB_LITE); mobidb-lite (MOBIDB_LITE); PTHR42749 (PANTHER); IPR043129 (SUPERFAMILY)	no GO terms	no GO terms
FGRAMPH1_01G15773	related to hsp70 protein	2273	20	0	66.54	2	P:GO:0055085; C:GO:0016020	P:transmembrane transport; C:membrane			no IPS match	no IPS match	no IPS match
FGRAMPH1_01G15775	cocaine esterase	2170	20	0	97.76	1	F:GO:0008239	F:dipeptidyl-peptidase activity			IPR029058 (G3DSA:3.40.50.GENE3D); IPR013736 (PFAM); G3DSA:1.10.3020.20 (GENE3D); IPR005674 (TIGRFAM); G3DSA:2.60.120.260 (GENE3D); IPR000383 (PFAM); PTHR43056 (PANTHER); IPR029058 (SUPERFAMILY); IPR008979 (SUPERFAMILY)	F:GO:0008239; F:GO:0016787	F:dipeptidyl-peptidase activity; F:hydrolase activity
FGRAMPH1_01G15777	phytanoyl- dioxygenase	1534	20	0	98.08	1	F:GO:0051213	F:dioxygenase activity	EC:1	Oxidoreductases	G3DSA:2.60.120.620 (GENE3D); PTHR31630 (PANTHER); SSF51197 (SUPERFAMILY)	no GO terms	no GO terms
FGRAMPH1_01G15779	unnamed protein product	2757	20	0	96.42	4	P:GO:0006355; F:GO:0000981; F:GO:0003677; F:GO:0008270	P:regulation of DNA-templated transcription; F:DNA-binding transcription factor activity, RNA polymerase II-specific; F:DNA binding; F:zinc ion binding			PR00755 (PRINTS); IPR001138 (PFAM); IPR036864 (G3DSA:4.10.240.GENE3D); IPR007219 (PFAM); mobidb-lite (MOBIDB_LITE); mobidb-lite (MOBIDB_LITE); PTHR47424 (PANTHER); IPR001138 (PROSITE_PROFILES); IPR001138 (CDD); cd12148 (CDD); IPR036864 (SUPERFAMILY)	P:GO:0006351; P:GO:0006355; F:GO:0000981; F:GO:0003677; F:GO:0008270	P:DNA-templated transcription; P:regulation of DNA-templated transcription; F:DNA-binding transcription factor activity, RNA polymerase II-specific; F:DNA binding; F:zinc ion binding
FGRAMPH1_01G15781	major facilitator superfamily domain-containing protein	2315	20	0	93.63	3	P:GO:0055085; F:GO:0022857; C:GO:0005886	P:transmembrane transport; F:transmembrane transporter activity; C:plasma membrane			IPR011701 (PFAM); IPR036259 (G3DSA:1.20.1250.GENE3D); PTHR23502 (PANTHER); IPR020846 (PROSITE_PROFILES); IPR036259 (SUPERFAMILY)	P:GO:0006810; P:GO:0009987; P:GO:0051179; P:GO:0051234; P:GO:0055085; F:GO:0005215; F:GO:0022857; C:GO:0005886; C:GO:0005886; C:GO:0016020; C:GO:0016020; C:GO:0031224; C:GO:0031226; C:GO:0071944; C:GO:0110165	P:transport; P:cellular process; P:localization; P:establishment of localization; P:transmembrane transport; F:transporter activity; F:transmembrane transporter activity; C:plasma membrane; C:plasma membrane; C:membrane; C:membrane; C:obsolete intrinsic component of membrane; C:obsolete intrinsic component of plasma membrane; C:cell periphery; C:cellular anatomical entity
FGRAMPH1_01G15783	FolC Folylpolyglutamate synthase	727	20	1.3145e-57	93.64	6	P:GO:0009396; F:GO:0004326; F:GO:0005524; C:GO:0005739; C:GO:0005829; C:GO:0016020	P:folic acid-containing compound biosynthetic process; F:tetrahydrofolylpolyglutamate synthase activity; F:ATP binding; C:mitochondrion; C:cytosol; C:membrane			IPR036565 (G3DSA:3.40.1190.GENE3D); IPR001645 (PANTHER); IPR036565 (SUPERFAMILY)	P:GO:0006575; P:GO:0006725; P:GO:0006760; P:GO:0006807; P:GO:0008152; P:GO:0009058; P:GO:0009396; P:GO:0009987; P:GO:0018130; P:GO:0019438; P:GO:0034641; P:GO:0044237; P:GO:0044249; P:GO:0044271; P:GO:0046483; P:GO:0071704; P:GO:1901360; P:GO:1901362; P:GO:1901564; P:GO:1901566; P:GO:1901576; F:GO:0004326; F:GO:0005524; C:GO:0005622; C:GO:0005737; C:GO:0005739; C:GO:0005829; C:GO:0016020; C:GO:00…	P:cellular modified amino acid metabolic process; P:cellular aromatic compound metabolic process; P:folic acid-containing compound metabolic process; P:nitrogen compound metabolic process; P:metabolic process; P:biosynthetic process; P:folic acid-containing compound biosynthetic process; P:cellular process; P:heterocycle biosynthetic process; P:aromatic compound biosynthetic process; P:cellular n…
FGRAMPH1_01G15785	marvellike domain	1344	20	4.51989e-134	87.62	4	P:GO:0046901; F:GO:0004326; F:GO:0005524; C:GO:0016020	P:tetrahydrofolylpolyglutamate biosynthetic process; F:tetrahydrofolylpolyglutamate synthase activity; F:ATP binding; C:membrane	EC:6.3.2.17	Tetrahydrofolate synthase	PTHR42083 (PANTHER)	no GO terms	no GO terms
FGRAMPH1_01G15787	hypothetical protein FAUST_6928	1083	20	1.16841e-138	89.49						no IPS match	no IPS match	no IPS match
FGRAMPH1_01G15789	hypothetical protein FG05_12209	689	4	2.73825e-23	86.9						no IPS match	no IPS match	no IPS match
FGRAMPH1_01G15791	gEgh 16	1288	20	2.66535e-154	98.46						IPR021476 (PFAM); mobidb-lite (MOBIDB_LITE); mobidb-lite (MOBIDB_LITE); mobidb-lite (MOBIDB_LITE); mobidb-lite (MOBIDB_LITE); IPR021476 (PANTHER)	no GO terms	no GO terms
FGRAMPH1_01G15793	killer toxin alpha beta	2757	20	0	91.71	6	P:GO:0000272; P:GO:0006032; F:GO:0004568; F:GO:0008061; C:GO:0005576; C:GO:0016020	P:polysaccharide catabolic process; P:chitin catabolic process; F:chitinase activity; F:chitin binding; C:extracellular region; C:membrane	EC:3.2.1.14	Chitinase	IPR018392 (PFAM); IPR036779 (G3DSA:3.10.350.GENE3D); PTHR47700 (PANTHER); IPR018392 (PROSITE_PROFILES); IPR018392 (PROSITE_PROFILES); IPR036779 (SUPERFAMILY)	no GO terms	no GO terms
FGRAMPH1_01G15795	unnamed protein product	1168	20	0	80.11						no IPS match	no IPS match	no IPS match
FGRAMPH1_01G15797	beta transducin	1882	20	0	91.42	1	C:GO:0016020	C:membrane			no IPS match	no IPS match	no IPS match
FGRAMPH1_01G15799	unnamed protein product	658	20	6.55692e-32	69.18						no IPS match	no IPS match	no IPS match
FGRAMPH1_01G15801	cytochrome P450 monooxygenase	2898	20	0	91.19	1	F:GO:0005515	F:protein binding			IPR011990 (G3DSA:1.25.40.GENE3D); mobidb-lite (MOBIDB_LITE); PTHR47643 (PANTHER); IPR046341 (SUPERFAMILY); IPR011990 (SUPERFAMILY)	F:GO:0005515	F:protein binding
FGRAMPH1_01G15803	unnamed protein product	811	20	1.7177e-49	79.73						mobidb-lite (MOBIDB_LITE)	no GO terms	no GO terms
FGRAMPH1_01G15805	related to vegetatible incompatibility protein HET-E-1	4460	20	0	71.73	1	F:GO:0005515	F:protein binding			IPR002110 (PFAM); IPR036770 (G3DSA:1.25.40.GENE3D); IPR036770 (G3DSA:1.25.40.GENE3D); PTHR10039 (PANTHER); PS50297 (PROSITE_PROFILES); IPR002110 (PROSITE_PROFILES); IPR036770 (SUPERFAMILY); IPR036770 (SUPERFAMILY)	F:GO:0005515	F:protein binding
FGRAMPH1_01G15807	related to agglutinin isolectin 1 precursor	1848	20	5.25337e-119	81.44	1	F:GO:0008061	F:chitin binding			IPR036861 (G3DSA:3.30.60.GENE3D); IPR036861 (G3DSA:3.30.60.GENE3D); IPR001002 (PFAM); PTHR47849 (PANTHER); IPR001002 (PROSITE_PROFILES); IPR001002 (PROSITE_PROFILES); IPR036861 (SUPERFAMILY); IPR036861 (SUPERFAMILY)	F:GO:0008061	F:chitin binding
FGRAMPH1_01G15809	transcriptional regulatory moc3	2761	20	0	79.74	4	P:GO:0045944; F:GO:0000981; F:GO:0008270; C:GO:0005634	P:positive regulation of transcription by RNA polymerase II; F:DNA-binding transcription factor activity, RNA polymerase II-specific; F:zinc ion binding; C:nucleus			PTHR36206 (PANTHER)	no GO terms	no GO terms
FGRAMPH1_01G15811	beta-lactamase/transpeptidase-like protein	2308	20	0	88.76						IPR012338 (G3DSA:3.40.710.GENE3D); PTHR22935 (PANTHER); IPR012338 (SUPERFAMILY)	no GO terms	no GO terms
FGRAMPH1_01G15813	triacylglycerol lipase	1462	20	0	92.06	1	F:GO:0016787	F:hydrolase activity			IPR013094 (PFAM); IPR029058 (G3DSA:3.40.50.GENE3D); PTHR23024 (PANTHER); IPR029058 (SUPERFAMILY)	F:GO:0003824; F:GO:0016787	F:catalytic activity; F:hydrolase activity
FGRAMPH1_01G15815	putative transporter	2071	20	0	98.39	2	F:GO:0022857; C:GO:0016020	F:transmembrane transporter activity; C:membrane			IPR036259 (G3DSA:1.20.1250.GENE3D); PTHR43791 (PANTHER); IPR036259 (SUPERFAMILY)	F:GO:0005215; F:GO:0022857; C:GO:0016020; C:GO:0031224; C:GO:0110165	F:transporter activity; F:transmembrane transporter activity; C:membrane; C:obsolete intrinsic component of membrane; C:cellular anatomical entity
FGRAMPH1_01G15817	major facilitator superfamily domain-containing protein	1501	20	0	97.05	4	P:GO:0046395; P:GO:1901565; P:GO:1901605; F:GO:0016829	P:carboxylic acid catabolic process; P:organonitrogen compound catabolic process; P:alpha-amino acid metabolic process; F:lyase activity			IPR026956 (PFAM); IPR029066 (G3DSA:3.20.20.GENE3D); IPR001608 (PFAM); IPR042208 (G3DSA:2.40.37.GENE3D); PTHR28004 (PANTHER); cd06819 (CDD); IPR029066 (SUPERFAMILY)	P:GO:0006082; P:GO:0006520; P:GO:0006807; P:GO:0008152; P:GO:0009056; P:GO:0009987; P:GO:0016054; P:GO:0019752; P:GO:0043436; P:GO:0044237; P:GO:0044238; P:GO:0044248; P:GO:0044281; P:GO:0044282; P:GO:0046395; P:GO:0071704; P:GO:1901564; P:GO:1901565; P:GO:1901575; P:GO:1901605; F:GO:0003824; F:GO:0016829	P:organic acid metabolic process; P:amino acid metabolic process; P:nitrogen compound metabolic process; P:metabolic process; P:catabolic process; P:cellular process; P:organic acid catabolic process; P:carboxylic acid metabolic process; P:oxoacid metabolic process; P:cellular metabolic process; P:primary metabolic process; P:cellular catabolic process; P:small molecule metabolic process; P:small…
FGRAMPH1_01G15819	heterokaryon incompatibility protein-domain-containing protein	2455	20	0	92.78	1	F:GO:0004553	F:hydrolase activity, hydrolyzing O-glycosyl compounds	EC:3.2.1	Glycosylases	IPR010730 (PFAM); PTHR33112 (PANTHER)	no GO terms	no GO terms
FGRAMPH1_01G15821	gall11 coactivator protein	580	15	6.52126e-35	63.7	2	C:GO:0016020; C:GO:0016020	C:membrane; C:membrane			mobidb-lite (MOBIDB_LITE); mobidb-lite (MOBIDB_LITE)	no GO terms	no GO terms
FGRAMPH1_01G15823	unnamed protein product	892	20	4.8829e-112	88.04						no IPS match	no IPS match	no IPS match
FGRAMPH1_01G15825	hypothetical protein FGSG_04662	1351	20	0	89.32	1	P:GO:0043386	P:mycotoxin biosynthetic process			IPR021765 (PFAM); IPR021765 (PANTHER)	P:GO:0043386	P:mycotoxin biosynthetic process
FGRAMPH1_01G15827	hypothetical protein FGSG_12207	792	20	1.5748e-56	78.55						no IPS match	no IPS match	no IPS match
FGRAMPH1_01G15829	chaperonin 10-like protein	1486	20	0	82.89	1	F:GO:0016651	F:oxidoreductase activity, acting on NAD(P)H			G3DSA:3.40.50.720 (GENE3D); IPR013154 (PFAM); IPR013149 (PFAM); G3DSA:3.90.180.10 (GENE3D); IPR047122 (PANTHER); IPR047122 (CDD); IPR011032 (SUPERFAMILY); IPR036291 (SUPERFAMILY)	F:GO:0016651	F:oxidoreductase activity, acting on NAD(P)H
FGRAMPH1_01G15831	amine oxidase	1861	20	0	89.93	1	F:GO:0016491	F:oxidoreductase activity	EC:1	Oxidoreductases	G3DSA:3.30.70.1990 (GENE3D); G3DSA:1.10.405.20 (GENE3D); IPR036188 (G3DSA:3.50.50.GENE3D); IPR036188 (SUPERFAMILY)	no GO terms	no GO terms
FGRAMPH1_01G15833	Satratoxin biosynthesis SC1 cluster protein 4	1932	20	0	85.63	1	C:GO:0016020	C:membrane			PTHR33048 (PANTHER)	no GO terms	no GO terms
FGRAMPH1_01G15835	Fumarate reductase flavoprotein subunit	1984	20	0	97.69	1	F:GO:0016491	F:oxidoreductase activity	EC:1	Oxidoreductases	IPR003953 (PFAM); IPR027477 (G3DSA:3.90.700.GENE3D); IPR036188 (G3DSA:3.50.50.GENE3D); PTHR43400 (PANTHER); IPR027477 (SUPERFAMILY); IPR036188 (SUPERFAMILY)	no GO terms	no GO terms
FGRAMPH1_01G15837	putative transcriptional regulatory protein	2579	20	0	96.36	3	P:GO:0006351; F:GO:0003677; F:GO:0008270	P:DNA-templated transcription; F:DNA binding; F:zinc ion binding			IPR007219 (PFAM); PTHR31313 (PANTHER); cd12148 (CDD)	P:GO:0006351; F:GO:0003677; F:GO:0008270	P:DNA-templated transcription; F:DNA binding; F:zinc ion binding
FGRAMPH1_01G15839	alpha-ketoglutarate-dependent sulfonate dioxygenase	1661	20	0	92.28	2	F:GO:0016491; C:GO:0005737	F:oxidoreductase activity; C:cytoplasm			IPR003819 (PFAM); IPR042098 (G3DSA:3.60.130.GENE3D); PTHR30468 (PANTHER); SSF51197 (SUPERFAMILY)	F:GO:0003824; F:GO:0016491; C:GO:0005622; C:GO:0005737; C:GO:0110165	F:catalytic activity; F:oxidoreductase activity; C:intracellular anatomical structure; C:cytoplasm; C:cellular anatomical entity
FGRAMPH1_01G15841	mfs transporter	2196	20	0	74.23	2	F:GO:0022857; C:GO:0016020	F:transmembrane transporter activity; C:membrane			IPR036259 (G3DSA:1.20.1250.GENE3D); PTHR43791 (PANTHER); IPR036259 (SUPERFAMILY)	F:GO:0005215; F:GO:0022857; C:GO:0016020; C:GO:0031224; C:GO:0110165	F:transporter activity; F:transmembrane transporter activity; C:membrane; C:obsolete intrinsic component of membrane; C:cellular anatomical entity
FGRAMPH1_01G15843	Ferulic acid decarboxylase 1	2057	20	0	94.7	7	P:GO:0019439; P:GO:0019748; P:GO:0072329; P:GO:1901361; P:GO:1901615; F:GO:0016831; C:GO:0005737	P:aromatic compound catabolic process; P:secondary metabolic process; P:monocarboxylic acid catabolic process; P:organic cyclic compound catabolic process; P:organic hydroxy compound metabolic process; F:carboxy-lyase activity; C:cytoplasm			IPR002830 (TIGRFAM); IPR002830 (PFAM); IPR002830 (PANTHER); SSF50475 (SUPERFAMILY)	P:GO:0006082; P:GO:0006725; P:GO:0008152; P:GO:0009056; P:GO:0009987; P:GO:0016054; P:GO:0019439; P:GO:0019748; P:GO:0019752; P:GO:0032787; P:GO:0043436; P:GO:0044237; P:GO:0044248; P:GO:0044281; P:GO:0044282; P:GO:0046395; P:GO:0071704; P:GO:0072329; P:GO:1901360; P:GO:1901361; P:GO:1901575; P:GO:1901615; F:GO:0003824; F:GO:0016829; F:GO:0016830; F:GO:0016831; C:GO:0005622; C:GO:0005737; C:GO:01…	P:organic acid metabolic process; P:cellular aromatic compound metabolic process; P:metabolic process; P:catabolic process; P:cellular process; P:organic acid catabolic process; P:aromatic compound catabolic process; P:secondary metabolic process; P:carboxylic acid metabolic process; P:monocarboxylic acid metabolic process; P:oxoacid metabolic process; P:cellular metabolic process; P:cellular cat…
FGRAMPH1_01G15845	Flavin prenyltransferase PAD1	1150	20	0	94.24	1	F:GO:0016831	F:carboxy-lyase activity			IPR004507 (TIGRFAM); IPR003382 (PFAM); IPR036551 (G3DSA:3.40.50.GENE3D); IPR004507 (PANTHER); IPR004507 (HAMAP); IPR036551 (SUPERFAMILY)	F:GO:0003824; F:GO:0016829; F:GO:0016830; F:GO:0016831	F:catalytic activity; F:lyase activity; F:carbon-carbon lyase activity; F:carboxy-lyase activity
FGRAMPH1_01G15847	putative aldehyde dehydrogenase	2010	20	0	83.48	1	F:GO:0016620	F:oxidoreductase activity, acting on the aldehyde or oxo group of donors, NAD or NADP as acceptor			IPR015590 (PFAM); IPR016163 (G3DSA:3.40.309.GENE3D); PTHR42986 (PANTHER); IPR016161 (SUPERFAMILY)	F:GO:0016491; F:GO:0016620	F:oxidoreductase activity; F:oxidoreductase activity, acting on the aldehyde or oxo group of donors, NAD or NADP as acceptor
FGRAMPH1_01G15849	fungal-specific transcription factor domain-containing protein	2556	20	0	90.71	6	P:GO:0045944; P:GO:2000112; F:GO:0000976; F:GO:0003700; C:GO:0005634; C:GO:0016020	P:positive regulation of transcription by RNA polymerase II; P:obsolete regulation of cellular macromolecule biosynthetic process; F:transcription cis-regulatory region binding; F:DNA-binding transcription factor activity; C:nucleus; C:membrane			IPR021858 (PFAM); mobidb-lite (MOBIDB_LITE); mobidb-lite (MOBIDB_LITE); PTHR37534 (PANTHER)	P:GO:0006139; P:GO:0006351; P:GO:0006355; P:GO:0006357; P:GO:0006366; P:GO:0006725; P:GO:0006807; P:GO:0008152; P:GO:0009058; P:GO:0009059; P:GO:0009889; P:GO:0009891; P:GO:0009893; P:GO:0009987; P:GO:0010467; P:GO:0010468; P:GO:0010556; P:GO:0010557; P:GO:0010604; P:GO:0016070; P:GO:0018130; P:GO:0019219; P:GO:0019222; P:GO:0019438; P:GO:0031323; P:GO:0031325; P:GO:0031326; P:GO:0031328; P:GO:00…	P:nucleobase-containing compound metabolic process; P:DNA-templated transcription; P:regulation of DNA-templated transcription; P:regulation of transcription by RNA polymerase II; P:transcription by RNA polymerase II; P:cellular aromatic compound metabolic process; P:nitrogen compound metabolic process; P:metabolic process; P:biosynthetic process; P:macromolecule biosynthetic process; P:regulatio…
FGRAMPH1_01G15851	amino acid/polyamine transporter I	2167	20	0	82.54	3	P:GO:0055085; F:GO:0022857; C:GO:0016020	P:transmembrane transport; F:transmembrane transporter activity; C:membrane			IPR002293 (PFAM); G3DSA:1.20.1740.10 (GENE3D); PTHR45649 (PANTHER)	P:GO:0055085; F:GO:0022857; C:GO:0016020	P:transmembrane transport; F:transmembrane transporter activity; C:membrane
FGRAMPH1_01G15853	pyridoxal phosphate-dependent transferase	1967	20	0	85.52	6	P:GO:0006527; P:GO:0006536; F:GO:0008483; F:GO:0030170; F:GO:0042802; C:GO:0005737	P:arginine catabolic process; P:glutamate metabolic process; F:transaminase activity; F:pyridoxal phosphate binding; F:identical protein binding; C:cytoplasm			IPR005814 (PFAM); IPR015422 (G3DSA:3.90.1150.GENE3D); IPR015421 (G3DSA:3.40.640.GENE3D); PTHR11986 (PANTHER); IPR015424 (SUPERFAMILY)	P:GO:0006082; P:GO:0006520; P:GO:0006527; P:GO:0006536; P:GO:0006807; P:GO:0008152; P:GO:0009056; P:GO:0009064; P:GO:0009987; P:GO:0016054; P:GO:0019752; P:GO:0043436; P:GO:0044237; P:GO:0044238; P:GO:0044248; P:GO:0044281; P:GO:0044282; P:GO:0046395; P:GO:0071704; P:GO:1901564; P:GO:1901565; P:GO:1901575; P:GO:1901605; F:GO:0003824; F:GO:0005488; F:GO:0005515; F:GO:0008483; F:GO:0016740; F:GO:00…	P:organic acid metabolic process; P:amino acid metabolic process; P:arginine catabolic process; P:glutamate metabolic process; P:nitrogen compound metabolic process; P:metabolic process; P:catabolic process; P:glutamine family amino acid metabolic process; P:cellular process; P:organic acid catabolic process; P:carboxylic acid metabolic process; P:oxoacid metabolic process; P:cellular metabolic p…
FGRAMPH1_01G15855	dynamin family protein	580	20	3.98164e-79	71.64						no IPS match	no IPS match	no IPS match
FGRAMPH1_01G15857	btb poz protein	1500	20	1.01116e-125	89.39						IPR011333 (G3DSA:3.30.710.GENE3D); cd18186 (CDD); IPR011333 (SUPERFAMILY)	no GO terms	no GO terms
FGRAMPH1_01G15859	S-adenosyl-L-methionine-dependent methyltransferase	1258	20	0	95.33	1	F:GO:0008168	F:methyltransferase activity			IPR041698 (PFAM); IPR029063 (G3DSA:3.40.50.GENE3D); PTHR43591 (PANTHER); cd02440 (CDD); IPR029063 (SUPERFAMILY)	F:GO:0003824; F:GO:0008168; F:GO:0016740; F:GO:0016741	F:catalytic activity; F:methyltransferase activity; F:transferase activity; F:transferase activity, transferring one-carbon groups
FGRAMPH1_01G15861	unnamed protein product	768	2	9.24592e-25	65.59						no IPS match	no IPS match	no IPS match
FGRAMPH1_01G15863	general substrate transporter	2344	20	0	93.97	5	P:GO:0008643; P:GO:0055085; F:GO:0015144; F:GO:0015295; C:GO:0016020	P:carbohydrate transport; P:transmembrane transport; F:carbohydrate transmembrane transporter activity; F:solute:proton symporter activity; C:membrane			IPR036259 (G3DSA:1.20.1250.GENE3D); IPR005828 (PFAM); PTHR48022 (PANTHER); IPR036259 (SUPERFAMILY)	P:GO:0006810; P:GO:0008643; P:GO:0051179; P:GO:0051234; P:GO:0055085; P:GO:0071702; F:GO:0005215; F:GO:0008324; F:GO:0015075; F:GO:0015078; F:GO:0015144; F:GO:0015291; F:GO:0015293; F:GO:0015294; F:GO:0015295; F:GO:0015318; F:GO:0022804; F:GO:0022853; F:GO:0022857; F:GO:0022890; C:GO:0016020; C:GO:0110165	P:transport; P:carbohydrate transport; P:localization; P:establishment of localization; P:transmembrane transport; P:organic substance transport; F:transporter activity; F:monoatomic cation transmembrane transporter activity; F:monoatomic ion transmembrane transporter activity; F:proton transmembrane transporter activity; F:carbohydrate transmembrane transporter activity; F:secondary active trans…
FGRAMPH1_01G15865	SGNH hydrolase-type esterase domain-containing protein	1189	20	0	93.85						IPR013830 (PFAM); IPR036514 (G3DSA:3.40.50.GENE3D); IPR045136 (PANTHER); cd01838 (CDD); SSF52266 (SUPERFAMILY)	no GO terms	no GO terms
FGRAMPH1_01G15867	mannan endo-1 4-beta-mannosidase B	1510	20	0	96.29	2	P:GO:0071704; F:GO:0004553	P:organic substance metabolic process; F:hydrolase activity, hydrolyzing O-glycosyl compounds			IPR001547 (PFAM); G3DSA:3.20.20.80 (GENE3D); IPR045053 (PANTHER); IPR017853 (SUPERFAMILY)	P:GO:0071704; F:GO:0004553	P:organic substance metabolic process; F:hydrolase activity, hydrolyzing O-glycosyl compounds
FGRAMPH1_01G15869	glycoside hydrolase superfamily	3245	20	0	93.24	5	P:GO:0009100; P:GO:0030163; P:GO:0044265; P:GO:1901136; F:GO:0004553	P:glycoprotein metabolic process; P:protein catabolic process; P:obsolete cellular macromolecule catabolic process; P:carbohydrate derivative catabolic process; F:hydrolase activity, hydrolyzing O-glycosyl compounds			IPR041447 (PFAM); G3DSA:3.20.20.80 (GENE3D); PTHR43730 (PANTHER); IPR017853 (SUPERFAMILY); IPR036156 (SUPERFAMILY)	P:GO:0006807; P:GO:0008152; P:GO:0009056; P:GO:0009057; P:GO:0009100; P:GO:0009987; P:GO:0019538; P:GO:0030163; P:GO:0043170; P:GO:0044237; P:GO:0044238; P:GO:0044248; P:GO:0044260; P:GO:0044265; P:GO:0071704; P:GO:1901135; P:GO:1901136; P:GO:1901564; P:GO:1901565; P:GO:1901575; F:GO:0003824; F:GO:0004553; F:GO:0016787; F:GO:0016798	P:nitrogen compound metabolic process; P:metabolic process; P:catabolic process; P:macromolecule catabolic process; P:glycoprotein metabolic process; P:cellular process; P:protein metabolic process; P:protein catabolic process; P:macromolecule metabolic process; P:cellular metabolic process; P:primary metabolic process; P:cellular catabolic process; P:obsolete cellular macromolecule metabolic pro…
FGRAMPH1_01G15871	fungal-specific transcription factor domain-containing protein	3141	20	0	96.28	10	P:GO:0007584; P:GO:0031669; P:GO:0045944; P:GO:0070887; P:GO:2000112; F:GO:0000978; F:GO:0000981; F:GO:0008270; C:GO:0005634; C:GO:0016020	P:response to nutrient; P:cellular response to nutrient levels; P:positive regulation of transcription by RNA polymerase II; P:cellular response to chemical stimulus; P:obsolete regulation of cellular macromolecule biosynthetic process; F:RNA polymerase II cis-regulatory region sequence-specific DNA binding; F:DNA-binding transcription factor activity, RNA polymerase II-specific; F:zinc ion bindi…			IPR007219 (PFAM); mobidb-lite (MOBIDB_LITE); mobidb-lite (MOBIDB_LITE); mobidb-lite (MOBIDB_LITE); PTHR47424 (PANTHER); cd12148 (CDD)	P:GO:0006139; P:GO:0006351; P:GO:0006355; P:GO:0006357; P:GO:0006366; P:GO:0006725; P:GO:0006807; P:GO:0007154; P:GO:0007584; P:GO:0008152; P:GO:0009058; P:GO:0009059; P:GO:0009605; P:GO:0009889; P:GO:0009891; P:GO:0009893; P:GO:0009987; P:GO:0009991; P:GO:0010467; P:GO:0010468; P:GO:0010556; P:GO:0010557; P:GO:0010604; P:GO:0016070; P:GO:0018130; P:GO:0019219; P:GO:0019222; P:GO:0019438; P:GO:00…	P:nucleobase-containing compound metabolic process; P:DNA-templated transcription; P:regulation of DNA-templated transcription; P:regulation of transcription by RNA polymerase II; P:transcription by RNA polymerase II; P:cellular aromatic compound metabolic process; P:nitrogen compound metabolic process; P:cell communication; P:response to nutrient; P:metabolic process; P:biosynthetic process; P:m…
FGRAMPH1_01G15873	glycoside hydrolase	1177	20	0	95.1	2	F:GO:0016787; C:GO:0005576	F:hydrolase activity; C:extracellular region	EC:3	Hydrolases	IPR005103 (PFAM); G3DSA:2.70.50.70 (GENE3D); PTHR33353 (PANTHER); IPR005103 (CDD)	no GO terms	no GO terms
FGRAMPH1_01G15875	hypothetical protein FGSG_04682	1402	20	0	91.23						PTHR48312 (PANTHER); IPR027417 (SUPERFAMILY)	no GO terms	no GO terms
FGRAMPH1_01G15877	c6 zinc finger protein	2372	20	0	92.85	5	P:GO:0006357; F:GO:0000981; F:GO:0003677; F:GO:0008270; C:GO:0005634	P:regulation of transcription by RNA polymerase II; F:DNA-binding transcription factor activity, RNA polymerase II-specific; F:DNA binding; F:zinc ion binding; C:nucleus			PTHR47431 (PANTHER); cd12148 (CDD)	no GO terms	no GO terms
FGRAMPH1_01G15879	unnamed protein product	1615	20	0	93.97	2	P:GO:0006508; F:GO:0008233	P:proteolysis; F:peptidase activity			IPR008757 (TIGRFAM); PTHR41775 (PANTHER)	P:GO:0006508; F:GO:0008233	P:proteolysis; F:peptidase activity
FGRAMPH1_01G15881	Intradiol ring-cleavage dioxygenase	1613	20	0	93.92	3	P:GO:0006725; F:GO:0008199; F:GO:0016702	P:cellular aromatic compound metabolic process; F:ferric iron binding; F:oxidoreductase activity, acting on single donors with incorporation of molecular oxygen, incorporation of two atoms of oxygen			IPR015889 (G3DSA:2.60.130.GENE3D); IPR000627 (PFAM); mobidb-lite (MOBIDB_LITE); PTHR34315 (PANTHER); cd03457 (CDD); IPR015889 (SUPERFAMILY)	P:GO:0006725; F:GO:0003824; F:GO:0005506; F:GO:0008199; F:GO:0016702	P:cellular aromatic compound metabolic process; F:catalytic activity; F:iron ion binding; F:ferric iron binding; F:oxidoreductase activity, acting on single donors with incorporation of molecular oxygen, incorporation of two atoms of oxygen
FGRAMPH1_01G15883	unnamed protein product	1015	20	2.19406e-133	78.85						no IPS match	no IPS match	no IPS match
FGRAMPH1_01G15885	NADP-dependent oxidoreductase domain-containing protein	1570	20	0	90.08	2	F:GO:0016616; C:GO:0005737	F:oxidoreductase activity, acting on the CH-OH group of donors, NAD or NADP as acceptor; C:cytoplasm			IPR023210 (PFAM); IPR036812 (G3DSA:3.20.20.GENE3D); PTHR43625 (PANTHER); IPR036812 (SUPERFAMILY)	F:GO:0003824; F:GO:0016491; F:GO:0016616; C:GO:0005622; C:GO:0005737; C:GO:0110165	F:catalytic activity; F:oxidoreductase activity; F:oxidoreductase activity, acting on the CH-OH group of donors, NAD or NADP as acceptor; C:intracellular anatomical structure; C:cytoplasm; C:cellular anatomical entity
FGRAMPH1_01G15887	unnamed protein product	943	18	4.24733e-127	75.24						mobidb-lite (MOBIDB_LITE); mobidb-lite (MOBIDB_LITE)	no GO terms	no GO terms
FGRAMPH1_01G15889	unnamed protein product	592	18	8.23046e-55	86.86						mobidb-lite (MOBIDB_LITE)	no GO terms	no GO terms
FGRAMPH1_01G15891	HotDog domain-containing protein	1506	20	2.00187e-179	95.87	2	C:GO:0005777; C:GO:0016020	C:peroxisome; C:membrane			IPR002539 (PFAM); G3DSA:3.10.129.10 (GENE3D); PTHR13078 (PANTHER); IPR029069 (SUPERFAMILY)	C:GO:0005622; C:GO:0005737; C:GO:0005777; C:GO:0016020; C:GO:0042579; C:GO:0043226; C:GO:0043227; C:GO:0043229; C:GO:0043231; C:GO:0110165	C:intracellular anatomical structure; C:cytoplasm; C:peroxisome; C:membrane; C:microbody; C:organelle; C:membrane-bounded organelle; C:intracellular organelle; C:intracellular membrane-bounded organelle; C:cellular anatomical entity
FGRAMPH1_01G15893	pectin lyase fold/virulence factor	1889	20	0	86.65	2	P:GO:0005975; F:GO:0004650	P:carbohydrate metabolic process; F:polygalacturonase activity			IPR000743 (PFAM); IPR012334 (G3DSA:2.160.20.GENE3D); PTHR31736 (PANTHER); IPR011050 (SUPERFAMILY)	P:GO:0005975; F:GO:0004650	P:carbohydrate metabolic process; F:polygalacturonase activity
FGRAMPH1_01G15895	unnamed protein product	5233	20	0	85.69	1	C:GO:0016020	C:membrane			IPR021840 (PFAM)	no GO terms	no GO terms
FGRAMPH1_01G15897	ribonuclease H-like domain-containing protein	3682	20	0	82.93	4	P:GO:0090305; F:GO:0003676; F:GO:0008408; C:GO:0016020	P:nucleic acid phosphodiester bond hydrolysis; F:nucleic acid binding; F:3'-5' exonuclease activity; C:membrane	EC:3.1	Acting on ester bonds	no IPS match	no IPS match	no IPS match
FGRAMPH1_01G15899	heterokaryon incompatibility protein-domain-containing protein	2204	20	0	84.58						IPR010730 (PFAM); PTHR24148 (PANTHER)	no GO terms	no GO terms
FGRAMPH1_01G15901	carbohydrate esterase family 3	4582	20	0	93.2						IPR013517 (PFAM); IPR028994 (G3DSA:2.130.10.GENE3D); mobidb-lite (MOBIDB_LITE); mobidb-lite (MOBIDB_LITE); mobidb-lite (MOBIDB_LITE); PTHR44103 (PANTHER); IPR028994 (SUPERFAMILY); IPR028994 (SUPERFAMILY)	no GO terms	no GO terms
FGRAMPH1_01G15903	unnamed protein product	1785	20	0	92.84	1	C:GO:0016020	C:membrane			no IPS match	no IPS match	no IPS match
FGRAMPH1_01G15905	hypothetical protein FGSG_11576	1747	20	0	95.24						no IPS match	no IPS match	no IPS match
FGRAMPH1_01G15907	hypothetical protein FGSG_14021	1873	20	0	85.77	1	C:GO:0016020	C:membrane			no IPS match	no IPS match	no IPS match
FGRAMPH1_01G15909	LOW QUALITY PROTEIN: hypothetical protein FGSG_14020	829	20	1.0493e-94	79.57						no IPS match	no IPS match	no IPS match
FGRAMPH1_01G15911	SDR family protein	1387	20	4.4742e-155	86.18	1	F:GO:0003824	F:catalytic activity			G3DSA:3.40.50.720 (GENE3D); G3DSA:3.90.25.10 (GENE3D); PTHR47706 (PANTHER); IPR036291 (SUPERFAMILY)	no GO terms	no GO terms
FGRAMPH1_01G15913	major facilitator superfamily domain-containing protein	1989	20	0	91.24	3	P:GO:0055085; F:GO:0022857; C:GO:0000329	P:transmembrane transport; F:transmembrane transporter activity; C:fungal-type vacuole membrane			IPR011701 (PFAM); IPR036259 (G3DSA:1.20.1250.GENE3D); PTHR11360 (PANTHER); IPR036259 (SUPERFAMILY)	P:GO:0055085; F:GO:0022857; C:GO:0000322; C:GO:0000323; C:GO:0000324; C:GO:0000329; C:GO:0005622; C:GO:0005737; C:GO:0005773; C:GO:0005774; C:GO:0016020; C:GO:0016020; C:GO:0031090; C:GO:0031224; C:GO:0031300; C:GO:0031301; C:GO:0043226; C:GO:0043227; C:GO:0043229; C:GO:0043231; C:GO:0098588; C:GO:0098852; C:GO:0110165	P:transmembrane transport; F:transmembrane transporter activity; C:storage vacuole; C:lytic vacuole; C:fungal-type vacuole; C:fungal-type vacuole membrane; C:intracellular anatomical structure; C:cytoplasm; C:vacuole; C:vacuolar membrane; C:membrane; C:membrane; C:organelle membrane; C:obsolete intrinsic component of membrane; C:obsolete intrinsic component of organelle membrane; C:obsolete integ…
FGRAMPH1_01G15915	Cu2+-exporting ATPase	3546	20	0	97.05	6	P:GO:0006812; F:GO:0005524; F:GO:0016887; F:GO:0019829; F:GO:0046872; C:GO:0016020	P:monoatomic cation transport; F:ATP binding; F:ATP hydrolysis activity; F:ATPase-coupled monoatomic cation transmembrane transporter activity; F:metal ion binding; C:membrane			PR00119 (PRINTS); IPR006121 (PFAM); G3DSA:2.70.150.10 (GENE3D); G3DSA:3.30.70.100 (GENE3D); TIGR01511 (TIGRFAM); IPR023299 (G3DSA:3.40.1110.GENE3D); PF00122 (PFAM); PF00702 (PFAM); IPR023214 (G3DSA:3.40.50.GENE3D); IPR027256 (TIGRFAM); IPR001757 (TIGRFAM); SFLDG00002 (SFLD); IPR044492 (SFLD); PTHR46594 (PANTHER); IPR006121 (PROSITE_PROFILES); IPR006121 (CDD); IPR023298 (SUPERFAMILY); IPR036412 (S…	P:GO:0006812; F:GO:0000166; F:GO:0005215; F:GO:0005524; F:GO:0016887; F:GO:0019829; F:GO:0046872; C:GO:0016020	P:monoatomic cation transport; F:nucleotide binding; F:transporter activity; F:ATP binding; F:ATP hydrolysis activity; F:ATPase-coupled monoatomic cation transmembrane transporter activity; F:metal ion binding; C:membrane
FGRAMPH1_01G15917	Lactose regulatory protein LAC9	1282	20	0	90.05	5	P:GO:0006357; F:GO:0000981; F:GO:0003824; F:GO:0008270; C:GO:0005634	P:regulation of transcription by RNA polymerase II; F:DNA-binding transcription factor activity, RNA polymerase II-specific; F:catalytic activity; F:zinc ion binding; C:nucleus			no IPS match	no IPS match	no IPS match
FGRAMPH1_01G15919	endonuclease exonuclease phosphatase family protein	1759	20	0	77.4	4	P:GO:0090305; F:GO:0003824; F:GO:0004519; F:GO:0004527	P:nucleic acid phosphodiester bond hydrolysis; F:catalytic activity; F:endonuclease activity; F:exonuclease activity			IPR036691 (G3DSA:3.60.10.GENE3D); mobidb-lite (MOBIDB_LITE)	no GO terms	no GO terms
FGRAMPH1_01G15921	putative transporter PB1C11.03	2095	20	0	89.49	8	P:GO:0006812; P:GO:0006820; P:GO:0015804; P:GO:0055085; F:GO:0008324; F:GO:0008509; F:GO:0015175; C:GO:0016020	P:monoatomic cation transport; P:monoatomic anion transport; P:neutral amino acid transport; P:transmembrane transport; F:monoatomic cation transmembrane transporter activity; F:monoatomic anion transmembrane transporter activity; F:neutral L-amino acid transmembrane transporter activity; C:membrane			IPR011701 (PFAM); IPR036259 (G3DSA:1.20.1250.GENE3D); PTHR43791 (PANTHER); IPR036259 (SUPERFAMILY)	P:GO:0006810; P:GO:0006811; P:GO:0006812; P:GO:0006820; P:GO:0006865; P:GO:0015711; P:GO:0015804; P:GO:0015849; P:GO:0046942; P:GO:0051179; P:GO:0051234; P:GO:0055085; P:GO:0071702; P:GO:0071705; F:GO:0005215; F:GO:0005342; F:GO:0008324; F:GO:0008509; F:GO:0008514; F:GO:0015075; F:GO:0015171; F:GO:0015175; F:GO:0022857; F:GO:0046943; C:GO:0016020; C:GO:0031224; C:GO:0110165	P:transport; P:monoatomic ion transport; P:monoatomic cation transport; P:monoatomic anion transport; P:amino acid transport; P:organic anion transport; P:neutral amino acid transport; P:organic acid transport; P:carboxylic acid transport; P:localization; P:establishment of localization; P:transmembrane transport; P:organic substance transport; P:nitrogen compound transport; F:transporter activit…
FGRAMPH1_01G15923	chaperonin 10-like protein	1682	20	1.11385e-131	96.13	2	F:GO:0008270; F:GO:0016491	F:zinc ion binding; F:oxidoreductase activity	EC:1	Oxidoreductases	IPR013154 (PFAM); IPR013149 (PFAM); G3DSA:3.40.50.720 (GENE3D); G3DSA:3.90.180.10 (GENE3D); PTHR42813 (PANTHER); IPR011032 (SUPERFAMILY); IPR036291 (SUPERFAMILY)	no GO terms	no GO terms
FGRAMPH1_01G15925	unnamed protein product	2675	20	0	95.91	2	C:GO:0005634; C:GO:0016020	C:nucleus; C:membrane			PTHR47338 (PANTHER); cd12148 (CDD)	C:GO:0005622; C:GO:0005634; C:GO:0016020; C:GO:0043226; C:GO:0043227; C:GO:0043229; C:GO:0043231; C:GO:0110165	C:intracellular anatomical structure; C:nucleus; C:membrane; C:organelle; C:membrane-bounded organelle; C:intracellular organelle; C:intracellular membrane-bounded organelle; C:cellular anatomical entity
FGRAMPH1_01G15927	unnamed protein product	873	1	9.56985e-10	97.56						mobidb-lite (MOBIDB_LITE); mobidb-lite (MOBIDB_LITE)	no GO terms	no GO terms
FGRAMPH1_01G15929	flavin-binding monooxygenase	2292	20	0	98.62	3	F:GO:0004499; F:GO:0050660; F:GO:0050661	F:N,N-dimethylaniline monooxygenase activity; F:flavin adenine dinucleotide binding; F:NADP binding			IPR020946 (PFAM); IPR036188 (G3DSA:3.50.50.GENE3D); IPR036188 (G3DSA:3.50.50.GENE3D); PTHR42877 (PANTHER); IPR036188 (SUPERFAMILY); IPR036188 (SUPERFAMILY)	F:GO:0004499; F:GO:0050660; F:GO:0050661	F:N,N-dimethylaniline monooxygenase activity; F:flavin adenine dinucleotide binding; F:NADP binding
FGRAMPH1_01G15931	duf895 domain membrane protein	2050	20	0	80.41	2	P:GO:0055085; F:GO:0022857	P:transmembrane transport; F:transmembrane transporter activity			IPR036259 (G3DSA:1.20.1250.GENE3D); IPR011701 (PFAM); PTHR23294 (PANTHER); IPR036259 (SUPERFAMILY)	P:GO:0055085; F:GO:0022857	P:transmembrane transport; F:transmembrane transporter activity
FGRAMPH1_01G15933	chaperonin 10-like protein	1844	20	0	87.59	1	F:GO:0016491	F:oxidoreductase activity	EC:1	Oxidoreductases	G3DSA:3.40.50.720 (GENE3D); G3DSA:3.90.180.10 (GENE3D); PTHR43482 (PANTHER)	no GO terms	no GO terms
FGRAMPH1_01G15935	alkanesulfonate monooxygenase	2401	20	0	88.43	1	F:GO:0016705	F:oxidoreductase activity, acting on paired donors, with incorporation or reduction of molecular oxygen			IPR036661 (G3DSA:3.20.20.GENE3D); IPR011251 (PFAM); PTHR30011 (PANTHER); IPR036661 (SUPERFAMILY)	F:GO:0016705	F:oxidoreductase activity, acting on paired donors, with incorporation or reduction of molecular oxygen
FGRAMPH1_01G15937	major facilitator superfamily domain-containing protein	1076	20	4.25746e-90	70.9	4	P:GO:0015802; P:GO:0055085; F:GO:0015174; C:GO:0000329	P:basic amino acid transport; P:transmembrane transport; F:basic amino acid transmembrane transporter activity; C:fungal-type vacuole membrane			PTHR23501 (PANTHER); IPR036259 (SUPERFAMILY)	P:GO:0006810; P:GO:0006865; P:GO:0009987; P:GO:0015802; P:GO:0015849; P:GO:0051179; P:GO:0051234; P:GO:0055085; P:GO:0071702; P:GO:0071705; F:GO:0005215; F:GO:0005342; F:GO:0015171; F:GO:0015174; F:GO:0022857; F:GO:0046943; C:GO:0000322; C:GO:0000323; C:GO:0000324; C:GO:0000329; C:GO:0005622; C:GO:0005737; C:GO:0005773; C:GO:0005774; C:GO:0016020; C:GO:0031090; C:GO:0043226; C:GO:0043227; C:GO:00…	P:transport; P:amino acid transport; P:cellular process; P:basic amino acid transport; P:organic acid transport; P:localization; P:establishment of localization; P:transmembrane transport; P:organic substance transport; P:nitrogen compound transport; F:transporter activity; F:organic acid transmembrane transporter activity; F:amino acid transmembrane transporter activity; F:basic amino acid trans…
FGRAMPH1_01G15939	hypothetical protein FGSG_11564	883	20	6.03565e-44	94.37						no IPS match	no IPS match	no IPS match
FGRAMPH1_01G15941	hypothetical protein FGSG_14016	2460	20	0	87.5	4	F:GO:0005515; C:GO:0005634; C:GO:0005737; C:GO:0016020	F:protein binding; C:nucleus; C:cytoplasm; C:membrane			IPR036770 (G3DSA:1.25.40.GENE3D); IPR002110 (PFAM); PTHR24189 (PANTHER); IPR002110 (PROSITE_PROFILES); PS50297 (PROSITE_PROFILES); IPR002110 (PROSITE_PROFILES); IPR002110 (PROSITE_PROFILES); PS50297 (PROSITE_PROFILES); IPR036770 (SUPERFAMILY)	F:GO:0005515; C:GO:0005622; C:GO:0005634; C:GO:0005737; C:GO:0016020; C:GO:0043226; C:GO:0043227; C:GO:0043229; C:GO:0043231; C:GO:0110165	F:protein binding; C:intracellular anatomical structure; C:nucleus; C:cytoplasm; C:membrane; C:organelle; C:membrane-bounded organelle; C:intracellular organelle; C:intracellular membrane-bounded organelle; C:cellular anatomical entity
FGRAMPH1_01G15943	hypothetical protein FGSG_14015	2116	20	5.58595e-117	74.55						IPR029063 (SUPERFAMILY)	no GO terms	no GO terms
FGRAMPH1_01G15945	alpha beta-hydrolase	2028	20	0	95.98	2	F:GO:0030600; F:GO:0046872	F:feruloyl esterase activity; F:metal ion binding	EC:3.1.1.73	Feruloyl esterase	IPR011118 (PFAM); IPR029058 (G3DSA:3.40.50.GENE3D); IPR011118 (PANTHER); IPR029058 (SUPERFAMILY)	no GO terms	no GO terms
FGC6-6	C6 zinc finger protein	1757	20	0	95.5	4	P:GO:0006357; P:GO:2000112; F:GO:0000977; F:GO:0001228	P:regulation of transcription by RNA polymerase II; P:obsolete regulation of cellular macromolecule biosynthetic process; F:RNA polymerase II transcription regulatory region sequence-specific DNA binding; F:DNA-binding transcription activator activity, RNA polymerase II-specific			IPR021858 (PFAM); PTHR47784 (PANTHER)	P:GO:0006139; P:GO:0006351; P:GO:0006355; P:GO:0006357; P:GO:0006366; P:GO:0006725; P:GO:0006807; P:GO:0008152; P:GO:0009058; P:GO:0009059; P:GO:0009889; P:GO:0009987; P:GO:0010467; P:GO:0010468; P:GO:0010556; P:GO:0016070; P:GO:0018130; P:GO:0019219; P:GO:0019222; P:GO:0019438; P:GO:0031323; P:GO:0031326; P:GO:0032774; P:GO:0034641; P:GO:0034645; P:GO:0034654; P:GO:0043170; P:GO:0044237; P:GO:00…	P:nucleobase-containing compound metabolic process; P:DNA-templated transcription; P:regulation of DNA-templated transcription; P:regulation of transcription by RNA polymerase II; P:transcription by RNA polymerase II; P:cellular aromatic compound metabolic process; P:nitrogen compound metabolic process; P:metabolic process; P:biosynthetic process; P:macromolecule biosynthetic process; P:regulatio…
FGRAMPH1_01G15949	udp transferase	3249	20	0	92.5	4	P:GO:0005975; P:GO:0030259; F:GO:0008194; F:GO:0016758	P:carbohydrate metabolic process; P:lipid glycosylation; F:UDP-glycosyltransferase activity; F:hexosyltransferase activity	EC:2.4.1	Glycosyltransferases	no IPS match	no IPS match	no IPS match
FGRAMPH1_01G15951	glycosyl hydrolase family 3 N terminal domain-containing protein	2893	20	0	93.15	4	P:GO:0009057; P:GO:0016052; P:GO:0044042; F:GO:0015926	P:macromolecule catabolic process; P:carbohydrate catabolic process; P:glucan metabolic process; F:glucosidase activity			IPR001764 (PRINTS); IPR002772 (PFAM); IPR001764 (PFAM); IPR026891 (PFAM); IPR036962 (G3DSA:3.20.20.GENE3D); IPR013783 (G3DSA:2.60.40.GENE3D); IPR036881 (G3DSA:3.40.50.GENE3D); PTHR42715 (PANTHER); IPR017853 (SUPERFAMILY); IPR036881 (SUPERFAMILY)	P:GO:0005975; P:GO:0005976; P:GO:0008152; P:GO:0009056; P:GO:0009057; P:GO:0016052; P:GO:0043170; P:GO:0044042; P:GO:0044238; P:GO:0071704; P:GO:1901575; F:GO:0003824; F:GO:0004553; F:GO:0015926; F:GO:0016787; F:GO:0016798	P:carbohydrate metabolic process; P:polysaccharide metabolic process; P:metabolic process; P:catabolic process; P:macromolecule catabolic process; P:carbohydrate catabolic process; P:macromolecule metabolic process; P:glucan metabolic process; P:primary metabolic process; P:organic substance metabolic process; P:organic substance catabolic process; F:catalytic activity; F:hydrolase activity, hydr…
FGRAMPH1_01G15953	xylan 1,4-beta-xylosidase	966	20	6.4697e-29	70.99	2	P:GO:0008152; F:GO:0016798	P:metabolic process; F:hydrolase activity, acting on glycosyl bonds	EC:3.2	Glycosylases	no IPS match	no IPS match	no IPS match
FGRAMPH1_01G15955	sterol 3-beta-glucosyltransferase	1600	20	0	96.33	5	P:GO:0006357; P:GO:2000112; F:GO:0000977; F:GO:0001228; F:GO:0008270	P:regulation of transcription by RNA polymerase II; P:obsolete regulation of cellular macromolecule biosynthetic process; F:RNA polymerase II transcription regulatory region sequence-specific DNA binding; F:DNA-binding transcription activator activity, RNA polymerase II-specific; F:zinc ion binding			IPR001138 (PFAM); IPR036864 (G3DSA:4.10.240.GENE3D); PTHR47784 (PANTHER); IPR001138 (PROSITE_PROFILES); IPR001138 (CDD); IPR036864 (SUPERFAMILY)	P:GO:0006139; P:GO:0006351; P:GO:0006355; P:GO:0006357; P:GO:0006366; P:GO:0006725; P:GO:0006807; P:GO:0008152; P:GO:0009058; P:GO:0009059; P:GO:0009889; P:GO:0009987; P:GO:0010467; P:GO:0010468; P:GO:0010556; P:GO:0016070; P:GO:0018130; P:GO:0019219; P:GO:0019222; P:GO:0019438; P:GO:0031323; P:GO:0031326; P:GO:0032774; P:GO:0034641; P:GO:0034645; P:GO:0034654; P:GO:0043170; P:GO:0044237; P:GO:00…	P:nucleobase-containing compound metabolic process; P:DNA-templated transcription; P:regulation of DNA-templated transcription; P:regulation of transcription by RNA polymerase II; P:transcription by RNA polymerase II; P:cellular aromatic compound metabolic process; P:nitrogen compound metabolic process; P:metabolic process; P:biosynthetic process; P:macromolecule biosynthetic process; P:regulatio…
FGRAMPH1_01G15957	alcohol dehydrogenase	1567	20	2.60756e-172	93.04	2	F:GO:0008270; F:GO:0016491	F:zinc ion binding; F:oxidoreductase activity	EC:1	Oxidoreductases	IPR013154 (PFAM); G3DSA:3.40.50.720 (GENE3D); G3DSA:3.90.180.10 (GENE3D); PTHR43401 (PANTHER); cd08254 (CDD); IPR011032 (SUPERFAMILY); IPR036291 (SUPERFAMILY)	no GO terms	no GO terms
FGRAMPH1_01G15959	putative oxidoreductase YhdF	1459	20	0	93.7	1	F:GO:0016616	F:oxidoreductase activity, acting on the CH-OH group of donors, NAD or NADP as acceptor			IPR002347 (PRINTS); IPR002347 (PRINTS); G3DSA:3.40.50.720 (GENE3D); PF13561 (PFAM); PTHR42760 (PANTHER); cd05233 (CDD); IPR036291 (SUPERFAMILY)	F:GO:0003824; F:GO:0016491; F:GO:0016616	F:catalytic activity; F:oxidoreductase activity; F:oxidoreductase activity, acting on the CH-OH group of donors, NAD or NADP as acceptor
FGRAMPH1_01G15961	lipase esterase	1602	20	0	97.24	1	F:GO:0016787	F:hydrolase activity			IPR029058 (G3DSA:3.40.50.GENE3D); IPR013094 (PFAM); PTHR23024 (PANTHER); IPR029058 (SUPERFAMILY)	F:GO:0003824; F:GO:0016787	F:catalytic activity; F:hydrolase activity
FGRAMPH1_01G15963	2-oxo-Delta(3)-4,5,5-trimethylcyclopentenylacetyl-CoA monooxygenase	2210	20	0	99.1	3	F:GO:0004499; F:GO:0050660; F:GO:0050661	F:N,N-dimethylaniline monooxygenase activity; F:flavin adenine dinucleotide binding; F:NADP binding	EC:1.14.13.8	Flavin-containing monooxygenase	IPR036188 (G3DSA:3.50.50.GENE3D); PTHR43098 (PANTHER); IPR036188 (SUPERFAMILY)	no GO terms	no GO terms
FGRAMPH1_01G15965	beta-lactamase-like protein	1526	20	0	82.25	3	F:GO:0004499; F:GO:0050660; F:GO:0050661	F:N,N-dimethylaniline monooxygenase activity; F:flavin adenine dinucleotide binding; F:NADP binding	EC:1.14.13.8	Flavin-containing monooxygenase	PTHR42978 (PANTHER); IPR036866 (SUPERFAMILY)	no GO terms	no GO terms
FGRAMPH1_01G15967	major facilitator superfamily domain-containing protein	2204	20	0	97.17	3	P:GO:0055085; F:GO:0022857; C:GO:0016020	P:transmembrane transport; F:transmembrane transporter activity; C:membrane			IPR036259 (G3DSA:1.20.1250.GENE3D); IPR036259 (G3DSA:1.20.1250.GENE3D); IPR011701 (PFAM); PTHR43791 (PANTHER); IPR036259 (SUPERFAMILY)	P:GO:0055085; F:GO:0005215; F:GO:0022857; C:GO:0016020; C:GO:0031224; C:GO:0110165	P:transmembrane transport; F:transporter activity; F:transmembrane transporter activity; C:membrane; C:obsolete intrinsic component of membrane; C:cellular anatomical entity
FGRAMPH1_01G15969	hypothetical protein FCULG_00012888	2575	20	0	94.46	8	P:GO:0006357; P:GO:0055085; F:GO:0000981; F:GO:0003677; F:GO:0008270; F:GO:0022857; C:GO:0005634; C:GO:0016020	P:regulation of transcription by RNA polymerase II; P:transmembrane transport; F:DNA-binding transcription factor activity, RNA polymerase II-specific; F:DNA binding; F:zinc ion binding; F:transmembrane transporter activity; C:nucleus; C:membrane			PTHR47171 (PANTHER); cd12148 (CDD)	no GO terms	no GO terms
FGRAMPH1_01G15971	putative sterigmatocystin biosynthesis monooxygenase stcW	2363	20	0	94.37	3	F:GO:0004499; F:GO:0050660; F:GO:0050661	F:N,N-dimethylaniline monooxygenase activity; F:flavin adenine dinucleotide binding; F:NADP binding	EC:1.14.13.8	Flavin-containing monooxygenase	PTHR42877 (PANTHER); IPR036188 (SUPERFAMILY)	no GO terms	no GO terms
FGRAMPH1_01G15973	short-chain alcohol dehydrogenase	1545	20	8.6746e-175	81.51	3	P:GO:0044249; P:GO:1901576; F:GO:0016491	P:cellular biosynthetic process; P:organic substance biosynthetic process; F:oxidoreductase activity	EC:1	Oxidoreductases	IPR002347 (PFAM); G3DSA:3.40.50.720 (GENE3D); IPR036291 (SUPERFAMILY)	no GO terms	no GO terms
FGRAMPH1_01G15975	Alpha/Beta hydrolase protein	2817	20	1.79516e-92	90.72	1	F:GO:0016787	F:hydrolase activity			IPR029058 (G3DSA:3.40.50.GENE3D); IPR000675 (PFAM); PTHR33630 (PANTHER); IPR029058 (SUPERFAMILY)	F:GO:0016787	F:hydrolase activity
FGRAMPH1_01G15977	Alpha/Beta hydrolase protein	1192	20	0	89.3	3	P:GO:0055085; F:GO:0022857; C:GO:0016020	P:transmembrane transport; F:transmembrane transporter activity; C:membrane			IPR000073 (PFAM); IPR029058 (G3DSA:3.40.50.GENE3D); PTHR37017 (PANTHER); IPR029058 (SUPERFAMILY)	no GO terms	no GO terms
FGRAMPH1_01G15979	hypothetical protein FGSG_11546	1341	20	0	93.03						no IPS match	no IPS match	no IPS match
FGRAMPH1_01G15981	hypothetical protein FGRA07_11454	2533	20	0	85.08	1	C:GO:0016020	C:membrane			PTHR35395 (PANTHER)	no GO terms	no GO terms
FGRAMPH1_01G15983	unnamed protein product	3208	20	5.05487e-161	93.24						no IPS match	no IPS match	no IPS match
FGRAMPH1_01G15985	related to tol protein	2178	20	0	82.11	2	C:GO:0016020; C:GO:0016020	C:membrane; C:membrane			IPR010730 (PFAM); PTHR33112 (PANTHER)	no GO terms	no GO terms
FGRAMPH1_01G15987	hypothetical protein FGSG_14014	826	5	1.93858e-60	70.24						no IPS match	no IPS match	no IPS match
FGRAMPH1_01G15989	Aldehyde/histidinol dehydrogenase	2138	20	0	70.31	1	F:GO:0016620	F:oxidoreductase activity, acting on the aldehyde or oxo group of donors, NAD or NADP as acceptor			IPR016163 (G3DSA:3.40.309.GENE3D); IPR015590 (PFAM); PTHR11699 (PANTHER); IPR016161 (SUPERFAMILY)	F:GO:0003824; F:GO:0016491; F:GO:0016620	F:catalytic activity; F:oxidoreductase activity; F:oxidoreductase activity, acting on the aldehyde or oxo group of donors, NAD or NADP as acceptor
FGRAMPH1_01G15991	heterokaryon incompatibility protein-domain-containing protein	2094	20	0	78.9	1	C:GO:0016020	C:membrane			no IPS match	no IPS match	no IPS match
FGRAMPH1_01G15993	unnamed protein product	1396	20	2.18684e-49	98.7						mobidb-lite (MOBIDB_LITE)	no GO terms	no GO terms
FGRAMPH1_01G15995	hypothetical protein FG05_11539	2020	20	0	80.96						mobidb-lite (MOBIDB_LITE)	no GO terms	no GO terms
FGRAMPH1_01G15997	cytochrome P450 monooxygenase	1033	20	1.54581e-48	62.92	1	C:GO:0016020	C:membrane			no IPS match	no IPS match	no IPS match
FGRAMPH1_01G15999	Sterol uptake control protein 2	1698	20	0	86.92	4	P:GO:0006357; P:GO:2000112; F:GO:0000977; F:GO:0001228	P:regulation of transcription by RNA polymerase II; P:obsolete regulation of cellular macromolecule biosynthetic process; F:RNA polymerase II transcription regulatory region sequence-specific DNA binding; F:DNA-binding transcription activator activity, RNA polymerase II-specific			IPR021858 (PFAM); PTHR47784 (PANTHER)	P:GO:0006139; P:GO:0006351; P:GO:0006355; P:GO:0006357; P:GO:0006366; P:GO:0006725; P:GO:0006807; P:GO:0008152; P:GO:0009058; P:GO:0009059; P:GO:0009889; P:GO:0009987; P:GO:0010467; P:GO:0010468; P:GO:0010556; P:GO:0016070; P:GO:0018130; P:GO:0019219; P:GO:0019222; P:GO:0019438; P:GO:0031323; P:GO:0031326; P:GO:0032774; P:GO:0034641; P:GO:0034645; P:GO:0034654; P:GO:0043170; P:GO:0044237; P:GO:00…	P:nucleobase-containing compound metabolic process; P:DNA-templated transcription; P:regulation of DNA-templated transcription; P:regulation of transcription by RNA polymerase II; P:transcription by RNA polymerase II; P:cellular aromatic compound metabolic process; P:nitrogen compound metabolic process; P:metabolic process; P:biosynthetic process; P:macromolecule biosynthetic process; P:regulatio…
FGRAMPH1_01G16001	cytochrome P450	2333	20	0	80.7	4	F:GO:0004497; F:GO:0005506; F:GO:0016705; F:GO:0020037	F:monooxygenase activity; F:iron ion binding; F:oxidoreductase activity, acting on paired donors, with incorporation or reduction of molecular oxygen; F:heme binding			IPR001128 (PFAM); IPR036396 (G3DSA:1.10.630.GENE3D); PTHR46206 (PANTHER); IPR036396 (SUPERFAMILY)	F:GO:0004497; F:GO:0005506; F:GO:0016705; F:GO:0020037	F:monooxygenase activity; F:iron ion binding; F:oxidoreductase activity, acting on paired donors, with incorporation or reduction of molecular oxygen; F:heme binding
FGRAMPH1_01G16003	intracellular serine protease	1095	20	1.22629e-96	67.2	2	P:GO:0006807; F:GO:0008236	P:nitrogen compound metabolic process; F:serine-type peptidase activity	EC:3.4	Acting on peptide bonds (peptidases)	mobidb-lite (MOBIDB_LITE); mobidb-lite (MOBIDB_LITE)	no GO terms	no GO terms
FGRAMPH1_01G16005	alpha beta-hydrolase	2254	20	0	89.57						mobidb-lite (MOBIDB_LITE)	no GO terms	no GO terms
FGRAMPH1_01G16007	alpha beta-hydrolase	963	20	6.47702e-36	97.49						no IPS match	no IPS match	no IPS match
FGRAMPH1_01G16009	hypothetical protein FGSG_11533	936	20	1.02669e-82	96.02	1	C:GO:0016020	C:membrane			mobidb-lite (MOBIDB_LITE)	no GO terms	no GO terms
FGRAMPH1_01G16011	pectin lyase fold/virulence factor	2778	20	0	95.13	2	P:GO:0045493; F:GO:0016798	P:xylan catabolic process; F:hydrolase activity, acting on glycosyl bonds	EC:3.2	Glycosylases	IPR012334 (G3DSA:2.160.20.GENE3D); IPR012334 (G3DSA:2.160.20.GENE3D); PTHR36453 (PANTHER); IPR011050 (SUPERFAMILY)	no GO terms	no GO terms
FGRAMPH1_01G16013	unnamed protein product	2556	20	4.16461e-98	95.17	3	P:GO:0022900; F:GO:0009055; F:GO:0051537	P:electron transport chain; F:electron transfer activity; F:2 iron, 2 sulfur cluster binding			IPR012675 (G3DSA:3.10.20.GENE3D); IPR010241 (TIGRFAM); IPR001041 (PFAM); PTHR43112 (PANTHER); IPR001041 (PROSITE_PROFILES); IPR001041 (CDD); IPR036010 (SUPERFAMILY)	P:GO:0022900; F:GO:0009055; F:GO:0051536; F:GO:0051537	P:electron transport chain; F:electron transfer activity; F:iron-sulfur cluster binding; F:2 iron, 2 sulfur cluster binding
FGRAMPH1_01G16015	integral membrane protein	1919	20	8.26619e-104	61.4	2	C:GO:0016020; C:GO:0016020	C:membrane; C:membrane			no IPS match	no IPS match	no IPS match
FGRAMPH1_01G16017	hypothetical protein FGSG_11528	1907	20	0	77.58	1	F:GO:0016491	F:oxidoreductase activity			IPR002227 (PFAM); IPR008922 (G3DSA:1.10.1280.GENE3D); PTHR11474 (PANTHER); IPR008922 (SUPERFAMILY)	F:GO:0016491	F:oxidoreductase activity
FGRAMPH1_01G16019	hypothetical protein FGSG_14013	1464	20	2.70653e-144	75.72						no IPS match	no IPS match	no IPS match
FGRAMPH1_01G16021	hypothetical protein FG05_35066	763	1	6.22187e-32	81.91						no IPS match	no IPS match	no IPS match
FGRAMPH1_01G16023	kinase-like domain-containing protein	1420	20	0	84.53	2	P:GO:0016310; F:GO:0016301	P:phosphorylation; F:kinase activity			no IPS match	no IPS match	no IPS match
FGRAMPH1_01G16025	glycerate kinase	1606	20	0	96.81	2	P:GO:0031388; F:GO:0008887	P:organic acid phosphorylation; F:glycerate kinase activity			IPR004381 (PFAM); IPR018193 (G3DSA:3.90.1510.GENE3D); IPR004381 (TIGRFAM); IPR018197 (G3DSA:3.40.50.GENE3D); IPR004381 (PANTHER); IPR036129 (SUPERFAMILY)	P:GO:0031388; F:GO:0008887	P:organic acid phosphorylation; F:glycerate kinase activity
FGRAMPH1_01G16027	major facilitator superfamily domain-containing protein	2372	20	0	77.89	5	P:GO:0006355; P:GO:0055085; F:GO:0003824; F:GO:0022857; C:GO:0016020	P:regulation of DNA-templated transcription; P:transmembrane transport; F:catalytic activity; F:transmembrane transporter activity; C:membrane			no IPS match	no IPS match	no IPS match
FGRAMPH1_01G16029	5-carboxymethyl-2-hydroxymuconate isomerase	623	20	6.28236e-24	84.14	1	F:GO:0003824	F:catalytic activity			IPR011234 (PFAM); IPR036663 (G3DSA:3.90.850.GENE3D); IPR036663 (SUPERFAMILY)	F:GO:0003824	F:catalytic activity
FGRAMPH1_01G16031	unnamed protein product	2664	20	0	70.25	7	P:GO:0006355; P:GO:0006357; F:GO:0000981; F:GO:0008270; C:GO:0005634; C:GO:0016020; C:GO:0016020	P:regulation of DNA-templated transcription; P:regulation of transcription by RNA polymerase II; F:DNA-binding transcription factor activity, RNA polymerase II-specific; F:zinc ion binding; C:nucleus; C:membrane; C:membrane			no IPS match	no IPS match	no IPS match
FGRAMPH1_01G16033	hypothetical protein HG531_013654	685	20	1.18723e-60	85.92	10	P:GO:0006069; P:GO:0006117; P:GO:0006734; P:GO:0046164; P:GO:0048149; F:GO:0004022; F:GO:0008774; F:GO:0042803; C:GO:0005829; C:GO:0032991	P:ethanol oxidation; P:acetaldehyde metabolic process; P:NADH metabolic process; P:alcohol catabolic process; P:behavioral response to ethanol; F:alcohol dehydrogenase (NAD+) activity; F:acetaldehyde dehydrogenase (acetylating) activity; F:protein homodimerization activity; C:cytosol; C:protein-containing complex	EC:1.2.1.10; EC:1.1.1.1; EC:1.1.1.71	Acetaldehyde dehydrogenase (acetylating); Alcohol dehydrogenase; Alcohol dehydrogenase (NAD(P)(+))	no IPS match	no IPS match	no IPS match
FGRAMPH1_01G16035	hypothetical protein FGSG_11523	1287	20	5.72771e-128	94.02	1	P:GO:0043386	P:mycotoxin biosynthetic process			IPR021765 (PFAM); IPR021765 (PANTHER)	P:GO:0043386	P:mycotoxin biosynthetic process
FGRAMPH1_01G16037	gibberellin 3-beta hydroxylase	2182	20	0	88.69	1	F:GO:0016491	F:oxidoreductase activity			IPR027443 (G3DSA:2.60.120.GENE3D); IPR044861 (PFAM); PTHR47990 (PANTHER); IPR005123 (PROSITE_PROFILES); SSF51197 (SUPERFAMILY)	F:GO:0003824; F:GO:0016491	F:catalytic activity; F:oxidoreductase activity
FGRAMPH1_01G16039	Endoribonuclease L-PSP/chorismate mutase-like protein	1063	20	1.68809e-70	75.12	3	P:GO:0008150; F:GO:0003674; C:GO:0005575	P:biological_process; F:molecular_function; C:cellular_component			no IPS match	no IPS match	no IPS match
FGRAMPH1_01G16041	fungal-specific transcription factor domain-containing protein	2488	20	0	84.16	6	P:GO:0006357; P:GO:2000112; F:GO:0000978; F:GO:0000981; F:GO:0008270; C:GO:0000785	P:regulation of transcription by RNA polymerase II; P:obsolete regulation of cellular macromolecule biosynthetic process; F:RNA polymerase II cis-regulatory region sequence-specific DNA binding; F:DNA-binding transcription factor activity, RNA polymerase II-specific; F:zinc ion binding; C:chromatin			G3DSA:3.30.160.60 (GENE3D); IPR007219 (PFAM); mobidb-lite (MOBIDB_LITE); mobidb-lite (MOBIDB_LITE); PTHR40626 (PANTHER); IPR013087 (PROSITE_PROFILES); cd12148 (CDD); IPR036236 (SUPERFAMILY)	P:GO:0006139; P:GO:0006351; P:GO:0006355; P:GO:0006357; P:GO:0006366; P:GO:0006725; P:GO:0006807; P:GO:0008152; P:GO:0009058; P:GO:0009059; P:GO:0009889; P:GO:0009987; P:GO:0010467; P:GO:0010468; P:GO:0010556; P:GO:0016070; P:GO:0018130; P:GO:0019219; P:GO:0019222; P:GO:0019438; P:GO:0031323; P:GO:0031326; P:GO:0032774; P:GO:0034641; P:GO:0034645; P:GO:0034654; P:GO:0043170; P:GO:0044237; P:GO:00…	P:nucleobase-containing compound metabolic process; P:DNA-templated transcription; P:regulation of DNA-templated transcription; P:regulation of transcription by RNA polymerase II; P:transcription by RNA polymerase II; P:cellular aromatic compound metabolic process; P:nitrogen compound metabolic process; P:metabolic process; P:biosynthetic process; P:macromolecule biosynthetic process; P:regulatio…
FGRAMPH1_01G16043	major facilitator superfamily domain-containing protein	2282	20	0	98.67	3	P:GO:0055085; F:GO:0022857; C:GO:0016020	P:transmembrane transport; F:transmembrane transporter activity; C:membrane			IPR036259 (G3DSA:1.20.1250.GENE3D); IPR011701 (PFAM); PTHR43791 (PANTHER); IPR036259 (SUPERFAMILY)	P:GO:0055085; F:GO:0005215; F:GO:0022857; C:GO:0016020; C:GO:0031224; C:GO:0110165	P:transmembrane transport; F:transporter activity; F:transmembrane transporter activity; C:membrane; C:obsolete intrinsic component of membrane; C:cellular anatomical entity
FGRAMPH1_01G16045	2,4-dihydroxyhept-2-ene-1,7-dioic acid aldolase	1210	20	0	98.81	2	F:GO:0016830; C:GO:0005737	F:carbon-carbon lyase activity; C:cytoplasm			IPR005000 (PFAM); IPR040442 (G3DSA:3.20.20.GENE3D); PTHR30502 (PANTHER); IPR015813 (SUPERFAMILY)	F:GO:0003824; F:GO:0016829; F:GO:0016830; C:GO:0005622; C:GO:0005737; C:GO:0110165	F:catalytic activity; F:lyase activity; F:carbon-carbon lyase activity; C:intracellular anatomical structure; C:cytoplasm; C:cellular anatomical entity
FGRAMPH1_01G16047	Di-copper centre-containing protein	1320	20	0	76.63	1	F:GO:0016491	F:oxidoreductase activity			IPR008922 (G3DSA:1.10.1280.GENE3D); IPR002227 (PFAM); PTHR11474 (PANTHER); IPR008922 (SUPERFAMILY)	F:GO:0016491	F:oxidoreductase activity
FGRAMPH1_01G16049	Six-hairpin glycosidase-like protein	3042	20	0	84.22	2	P:GO:0005975; F:GO:0004553	P:carbohydrate metabolic process; F:hydrolase activity, hydrolyzing O-glycosyl compounds			G3DSA:2.70.98.50 (GENE3D); IPR027414 (PFAM); PTHR31084 (PANTHER); IPR008928 (SUPERFAMILY)	P:GO:0005975; F:GO:0003824; F:GO:0004553; F:GO:0016787; F:GO:0016798	P:carbohydrate metabolic process; F:catalytic activity; F:hydrolase activity, hydrolyzing O-glycosyl compounds; F:hydrolase activity; F:hydrolase activity, acting on glycosyl bonds
FGRAMPH1_01G16051	unnamed protein product	1190	14	1.38334e-116	70.05						no IPS match	no IPS match	no IPS match
FGRAMPH1_01G16053	C6 transcription factor	2514	20	0	82.42	1	C:GO:0016020	C:membrane			mobidb-lite (MOBIDB_LITE); mobidb-lite (MOBIDB_LITE)	no GO terms	no GO terms
FGRAMPH1_01G16055	unnamed protein product	1252	20	2.5899e-119	93.71						no IPS match	no IPS match	no IPS match
FGRAMPH1_01G16057	serine threonine kinase	1127	20	5.47542e-136	85.98	1	F:GO:0005515	F:protein binding			IPR002110 (PFAM); IPR036770 (G3DSA:1.25.40.GENE3D); IPR036770 (G3DSA:1.25.40.GENE3D); PTHR24198 (PANTHER); PS50297 (PROSITE_PROFILES); IPR002110 (PROSITE_PROFILES); IPR036770 (SUPERFAMILY)	F:GO:0005515	F:protein binding
FGRAMPH1_01G16059	unnamed protein product	2911	20	0	95.53						no IPS match	no IPS match	no IPS match
FGRAMPH1_01G16061	heterokaryon incompatibility protein-domain-containing protein	3790	20	0	80.67						IPR010730 (PFAM); mobidb-lite (MOBIDB_LITE); mobidb-lite (MOBIDB_LITE); mobidb-lite (MOBIDB_LITE); mobidb-lite (MOBIDB_LITE); mobidb-lite (MOBIDB_LITE); mobidb-lite (MOBIDB_LITE); PTHR33112 (PANTHER)	no GO terms	no GO terms
FGRAMPH1_01G16063	hypothetical protein FGSG_11509	1976	20	0	84.72						no IPS match	no IPS match	no IPS match
FGRAMPH1_01G16065	unnamed protein product	559	1	5.3871e-27	100						no IPS match	no IPS match	no IPS match
FGRAMPH1_01G16067	hypothetical protein FGSG_14010	1087	20	1.24961e-83	84.88						no IPS match	no IPS match	no IPS match
FGRAMPH1_01G16069	hypothetical protein FG05_35064	913	1	1.35499e-10	61.02						no IPS match	no IPS match	no IPS match
FGRAMPH1_01G16071	Hippurate hydrolase	971	18	4.08005e-83	67.74	4	F:GO:0016787; F:GO:0043531; C:GO:0016020; C:GO:0016020	F:hydrolase activity; F:ADP binding; C:membrane; C:membrane			no IPS match	no IPS match	no IPS match
FGRAMPH1_01G16073	hypothetical protein FGSG_11586	925	20	1.34939e-122	83.61	1	C:GO:0016020	C:membrane			PTHR42083 (PANTHER)	no GO terms	no GO terms
FGRAMPH1_01G16075	sterol glucosyltransferase protein	3103	20	0	81.87	3	P:GO:0005975; P:GO:0030259; F:GO:0016758	P:carbohydrate metabolic process; P:lipid glycosylation; F:hexosyltransferase activity			G3DSA:3.40.50.2000 (GENE3D); IPR004276 (PFAM); PTHR48050 (PANTHER); SSF53756 (SUPERFAMILY)	P:GO:0005975; P:GO:0030259; F:GO:0016758	P:carbohydrate metabolic process; P:lipid glycosylation; F:hexosyltransferase activity
